# Supplementary material for: μ-4,4′-Bipyridyl-1:2κ2 N:N′-methanol-2κO-tetrakis(tri-tert-butoxy­silanethiol­ato)-1κ4 O,S;2κ2 S-dizinc(II)
Source: Acta Crystallogr Sect E Struct Rep Online. 2008 Apr 2;64(Pt 5):m616–7. doi: 10.1107/S1600536808008210 (PMC2961171; doi:10.1107/S1600536808008210)
Supplement: Supplementary file 1 [file e-64-0m616-sup1.cif]

##############################################################################
###                                                                        ###
###        Electronic paper (Acta Crystallographica Section E)             ###
###                                                                        ###
##############################################################################
#                                                                            #
# This CIF contains the data in a paper accepted for publication in Acta     #
# Crystallographica Section E. It conforms to the requirements of Notes      #
# for Authors for Section E, and has been peer reviewed under the auspices   #
# of the IUCr Commission on Journals.                                        #
#                                                                            #
# Full details of the Crystallographic Information File format               #
# are given in the paper "The Crystallographic Information File (CIF):       #
# a New Standard Archive File for Crystallography" by S. R. Hall, F. H.      #
# Allen and I. D. Brown [Acta Cryst. (1991), A47, 655-685].                  #
#                                                                            #
# The current version of the core CIF dictionary is obtainable from          #
# ftp://ftp.iucr.org/pub/cif_core.dic. The current version number is 2.4.    #
#                                                                            #
# Software is freely available for graphical display of the structure(s) in  #
# this CIF.  For information consult the CIF home page http://www.iucr.org/  #
# cif/home.html                                                              #
#                                                                            #
# This file may be used for bona fide research purposes within the           #
# scientific community so long as proper attribution is given to the journal # 
# article from which it was obtained.                                        #
#                                                                            #
##############################################################################
                                             
data_I
_audit_creation_method     'WinGX routine CIF_UPDATE'
_audit_conform_dict_name     cif_core.dic
_audit_conform_dict_version     2.3
_chemical_name_systematic
;
\m-4,4'-bipyridyl-1:2\k^2^<i>N</i>:<i>N</i>'-methanol-2\kO-tetrakis(tri-
<i>tert</i>-butoxysilanethiolato)-1\k^4^O,S;2\k^2^S-dizinc(II)
;
_chemical_formula_moiety     'C59 H120 N2 O13 S4 Si4 Zn2'
_chemical_formula_sum     'C59 H120 N2 O13 S4 Si4 Zn2'
_chemical_formula_iupac     '[Zn2 (C12 H27 O3 S Si)4 (C10 H8 N2) (C H4 O)]'
_chemical_formula_weight     1436.91
_symmetry_cell_setting     monoclinic
_symmetry_space_group_name_H-M     'C c'
_symmetry_space_group_name_Hall     'C -2yc'
loop_
    _symmetry_equiv_pos_as_xyz
    'x, y, z'
    'x, -y, z+1/2'
    'x+1/2, y+1/2, z'
    'x+1/2, -y+1/2, z+1/2'
_cell_length_a     9.5897(2)
_cell_length_b     36.8378(11)
_cell_length_c     22.7611(5)
_cell_angle_alpha     90
_cell_angle_beta     99.127(2)
_cell_angle_gamma     90
_cell_volume     7938.9(3)
_cell_formula_units_Z     4
_cell_measurement_reflns_used     12077
_cell_measurement_theta_min     2.2164
_cell_measurement_theta_max     32.483
_cell_measurement_temperature     120(2)
_exptl_crystal_description     prism
_exptl_crystal_colour     colourless
_exptl_crystal_size_max     0.311
_exptl_crystal_size_mid     0.118
_exptl_crystal_size_min     0.096
_exptl_crystal_density_diffrn     1.202
_exptl_crystal_density_method     'not measured'
_exptl_crystal_F_000     3088
_exptl_absorpt_coefficient_mu     0.821
_exptl_absorpt_correction_type     none
_exptl_special_details
;
;
_diffrn_ambient_temperature     120(2)
_diffrn_radiation_type     MoK\a
_diffrn_radiation_wavelength     0.71073
_diffrn_radiation_monochromator     graphite
_diffrn_measurement_device_type     'Oxford Diffraction KM-4-CCD'
_diffrn_measurement_device     '4-axis \k geometry diffractometer'
_diffrn_measurement_method     '\w scans, 0.70 deg width'
_diffrn_detector_area_resol_mean     8.1883
_diffrn_reflns_number     15025
_diffrn_reflns_av_R_equivalents     0.0372
_diffrn_reflns_theta_min     2.22
_diffrn_reflns_theta_max     25.05
_diffrn_reflns_theta_full     25.05
_diffrn_measured_fraction_theta_max     0.999
_diffrn_measured_fraction_theta_full     0.999
_diffrn_reflns_limit_h_min     -7
_diffrn_reflns_limit_h_max     11
_diffrn_reflns_limit_k_min     -33
_diffrn_reflns_limit_k_max     43
_diffrn_reflns_limit_l_min     -27
_diffrn_reflns_limit_l_max     27
_refine_special_details
;
Refinement of <i>F</i>^2^ against ALL reflections. The weighted <i>R</i>-factor
<i>wR</i> and goodness of fit <i>S</i> are based on <i>F</i>^2^, conventional
<i>R</i>-factors <i>R</i> are based on <i>F</i>, with <i>F</i> set to zero for
negative <i>F</i>^2^. The threshold expression of <i>F</i>^2^ >
\s(<i>F</i>^2^) is used only for calculating <i>R</i>-factors(gt) <i>etc</i>.
and is not relevant to the choice of reflections for refinement.
<i>R</i>-factors based on <i>F</i>^2^ are statistically about twice as large
as those based on <i>F</i>, and <i>R</i>- factors based on ALL data will be
even larger.
;
_reflns_number_total     9143
_reflns_number_gt     8015
_reflns_threshold_expression     I>2\s(I)
_refine_ls_structure_factor_coef     Fsqd
_refine_ls_matrix_type     full
_refine_ls_R_factor_all     0.0536
_refine_ls_R_factor_gt     0.044
_refine_ls_wR_factor_gt     0.1206
_refine_ls_wR_factor_ref     0.1258
_refine_ls_goodness_of_fit_ref     1.185
_refine_ls_restrained_S_all     1.185
_refine_ls_number_reflns     9143
_refine_ls_number_parameters     793
_refine_ls_number_restraints     3
_refine_ls_hydrogen_treatment     mixed
_refine_ls_weighting_scheme     calc
_refine_ls_weighting_details
         'calc w=1/[\s^2^(Fo^2^)+(0.0710P)^2^+7.4679P] where P=(Fo^2^+2Fc^2^)/3'
_atom_sites_solution_hydrogens     geom
_atom_sites_solution_primary     direct
_atom_sites_solution_secondary     difmap
_refine_ls_shift/su_max     0.013
_refine_ls_shift/su_mean     0
_refine_diff_density_max     1.125
_refine_diff_density_min     -0.659
_refine_ls_extinction_method     none
_refine_ls_abs_structure_details     'Flack (1983); 2104 Friedel pairs'
_refine_ls_abs_structure_Flack     0.462(16)
loop_
    _atom_type_symbol
    _atom_type_description
    _atom_type_scat_dispersion_real
    _atom_type_scat_dispersion_imag
    _atom_type_scat_source
    C C 0.0033 0.0016 'International Tables Vol C Tables 4.2.6.8 and 6.1.1.4'
    H H 0 0 'International Tables Vol C Tables 4.2.6.8 and 6.1.1.4'
    N N 0.0061 0.0033 'International Tables Vol C Tables 4.2.6.8 and 6.1.1.4'
    O O 0.0106 0.006 'International Tables Vol C Tables 4.2.6.8 and 6.1.1.4'
    Si Si 0.0817 0.0704 'International Tables Vol C Tables 4.2.6.8 and 6.1.1.4'
    S S 0.1246 0.1234 'International Tables Vol C Tables 4.2.6.8 and 6.1.1.4'
    Zn Zn 0.2839 1.4301 'International Tables Vol C Tables 4.2.6.8 and 6.1.1.4'
_computing_data_collection     'CrysAlis CCD (Oxford Diffraction, 2006)'
_computing_cell_refinement     'CrysAlis RED (Oxford Diffraction, 2006)'
_computing_data_reduction     'CrysAlis RED (Oxford Diffraction, 2006)'
_computing_structure_solution     'SHELXS97 (Sheldrick, 2008)'
_computing_structure_refinement     'SHELXL97 (Sheldrick, 2008)'
_computing_molecular_graphics     'ORTEP-3 for Windows (Farrugia, 1997)'
_computing_publication_material     'WinGX (Farrugia, 1999)'
loop_
    _atom_site_type_symbol
    _atom_site_label
    _atom_site_fract_x
    _atom_site_fract_y
    _atom_site_fract_z
    _atom_site_U_iso_or_equiv
    _atom_site_adp_type
    _atom_site_calc_flag
    _atom_site_refinement_flags
    _atom_site_occupancy
    _atom_site_disorder_assembly
    _atom_site_disorder_group
    Zn Zn1 0.87328(8) 0.419112(17) 0.52174(3) 0.02354(17) Uani d . 1 . .
    Zn Zn2 0.02975(8) 0.208801(17) 0.49213(3) 0.02269(17) Uani d . 1 . .
    S S1 0.75131(17) 0.47221(4) 0.50965(7) 0.0238(3) Uani d . 1 . .
    S S2 1.08592(17) 0.39609(4) 0.50945(7) 0.0243(3) Uani d . 1 . .
    S S3 -0.13485(16) 0.22289(4) 0.54999(7) 0.0242(3) Uani d . 1 . .
    S S4 0.12611(17) 0.15828(4) 0.45870(7) 0.0255(3) Uani d . 1 . .
    Si Si1 0.77984(18) 0.47450(4) 0.60187(7) 0.0198(3) Uani d . 1 . .
    Si Si2 1.02088(18) 0.39671(4) 0.41728(7) 0.0214(4) Uani d . 1 . .
    Si Si3 -0.00917(18) 0.20566(4) 0.62862(8) 0.0222(4) Uani d . 1 . .
    Si Si4 -0.04263(19) 0.14141(4) 0.39600(8) 0.0226(4) Uani d . 1 . .
    O O1 0.8867(5) 0.43946(11) 0.62064(18) 0.0235(9) Uani d . 1 . .
    O O2 0.6414(5) 0.46546(11) 0.6328(2) 0.0259(10) Uani d . 1 . .
    O O3 0.8409(5) 0.51256(11) 0.63097(18) 0.0260(10) Uani d . 1 . .
    O O4 0.8502(4) 0.40405(11) 0.41111(18) 0.0244(9) Uani d . 1 . .
    O O5 1.1011(5) 0.42614(11) 0.38143(19) 0.0268(10) Uani d . 1 . .
    O O6 1.0387(5) 0.35829(11) 0.3837(2) 0.0262(10) Uani d . 1 . .
    O O7 -0.0682(5) 0.17051(12) 0.6606(2) 0.0304(10) Uani d . 1 . .
    O O8 0.0160(5) 0.23723(12) 0.6794(2) 0.0336(11) Uani d . 1 . .
    O O9 0.1467(5) 0.19839(12) 0.6113(2) 0.0327(11) Uani d . 1 A .
    O O10 -0.0793(5) 0.17008(11) 0.3394(2) 0.0288(10) Uani d . 1 . .
    O O11 -0.0115(5) 0.10291(10) 0.36563(19) 0.0290(10) Uani d . 1 . .
    O O12 -0.1833(5) 0.14153(12) 0.42733(19) 0.0291(10) Uani d . 1 . .
    N N1 0.7317(5) 0.37820(12) 0.5337(2) 0.0212(11) Uani d . 1 . .
    N N2 0.1936(6) 0.24711(13) 0.5063(2) 0.0246(12) Uani d . 1 . .
    C C1 0.9323(8) 0.42254(17) 0.6785(3) 0.0296(15) Uani d . 1 . .
    C C2 0.9660(11) 0.4513(2) 0.7258(4) 0.052(2) Uani d . 1 . .
    H H2A 1.0365 0.4681 0.7144 0.078 Uiso calc R 1 . .
    H H2B 1.0036 0.4398 0.7639 0.078 Uiso calc R 1 . .
    H H2C 0.8798 0.4648 0.7299 0.078 Uiso calc R 1 . .
    C C3 1.0618(8) 0.4007(2) 0.6716(4) 0.0427(19) Uani d . 1 . .
    H H3A 1.0358 0.3814 0.6422 0.064 Uiso calc R 1 . .
    H H3B 1.1015 0.3898 0.7099 0.064 Uiso calc R 1 . .
    H H3C 1.1323 0.4166 0.658 0.064 Uiso calc R 1 . .
    C C4 0.8154(9) 0.39783(19) 0.6933(3) 0.0400(17) Uani d . 1 . .
    H H4A 0.732 0.4124 0.6974 0.06 Uiso calc R 1 . .
    H H4B 0.8481 0.3851 0.7308 0.06 Uiso calc R 1 . .
    H H4C 0.7908 0.3801 0.6613 0.06 Uiso calc R 1 . .
    C C5 0.5252(8) 0.48737(18) 0.6439(3) 0.0345(16) Uani d . 1 . .
    C C6 0.5703(10) 0.5089(2) 0.7006(4) 0.048(2) Uani d . 1 . .
    H H6A 0.6128 0.4925 0.7324 0.072 Uiso calc R 1 . .
    H H6B 0.4877 0.5208 0.7125 0.072 Uiso calc R 1 . .
    H H6C 0.6396 0.5273 0.6937 0.072 Uiso calc R 1 . .
    C C7 0.4094(9) 0.4608(2) 0.6530(5) 0.053(2) Uani d . 1 . .
    H H7A 0.3749 0.4484 0.6154 0.08 Uiso calc R 1 . .
    H H7B 0.3315 0.4739 0.6664 0.08 Uiso calc R 1 . .
    H H7C 0.4473 0.4428 0.6831 0.08 Uiso calc R 1 . .
    C C8 0.4762(8) 0.5125(2) 0.5918(4) 0.0421(18) Uani d . 1 . .
    H H8A 0.5515 0.5298 0.5875 0.063 Uiso calc R 1 . .
    H H8B 0.392 0.5257 0.5991 0.063 Uiso calc R 1 . .
    H H8C 0.4536 0.4982 0.5553 0.063 Uiso calc R 1 . .
    C C9 0.9372(7) 0.53963(17) 0.6156(3) 0.0288(15) Uani d . 1 . .
    C C10 0.9754(12) 0.5622(2) 0.6713(4) 0.058(3) Uani d . 1 . .
    H H10A 0.8898 0.5733 0.6818 0.086 Uiso calc R 1 . .
    H H10B 1.0419 0.5813 0.6641 0.086 Uiso calc R 1 . .
    H H10C 1.0192 0.5466 0.704 0.086 Uiso calc R 1 . .
    C C11 0.8618(9) 0.56240(18) 0.5651(3) 0.0369(17) Uani d . 1 . .
    H H11A 0.8297 0.5468 0.5308 0.055 Uiso calc R 1 . .
    H H11B 0.9267 0.5808 0.5541 0.055 Uiso calc R 1 . .
    H H11C 0.7803 0.5744 0.5778 0.055 Uiso calc R 1 . .
    C C12 1.0658(9) 0.5221(2) 0.5975(5) 0.062(3) Uani d . 1 . .
    H H12A 1.1144 0.5075 0.6306 0.092 Uiso calc R 1 . .
    H H12B 1.1298 0.541 0.5871 0.092 Uiso calc R 1 . .
    H H12C 1.0369 0.5064 0.5629 0.092 Uiso calc R 1 . .
    C C13 0.7380(7) 0.39982(17) 0.3603(3) 0.0274(14) Uani d . 1 . .
    C C14 0.6177(8) 0.4239(2) 0.3728(4) 0.0407(18) Uani d . 1 . .
    H H14A 0.5851 0.4158 0.4093 0.061 Uiso calc R 1 . .
    H H14B 0.5396 0.4225 0.3394 0.061 Uiso calc R 1 . .
    H H14C 0.6507 0.4491 0.3777 0.061 Uiso calc R 1 . .
    C C15 0.6936(8) 0.35970(18) 0.3574(3) 0.0345(16) Uani d . 1 . .
    H H15A 0.7749 0.3445 0.3524 0.052 Uiso calc R 1 . .
    H H15B 0.618 0.356 0.3236 0.052 Uiso calc R 1 . .
    H H15C 0.6596 0.353 0.3943 0.052 Uiso calc R 1 . .
    C C16 0.7898(8) 0.4118(2) 0.3033(3) 0.0407(18) Uani d . 1 . .
    H H16A 0.8273 0.4366 0.3083 0.061 Uiso calc R 1 . .
    H H16B 0.7109 0.4113 0.2702 0.061 Uiso calc R 1 . .
    H H16C 0.8643 0.3954 0.2949 0.061 Uiso calc R 1 . .
    C C17 1.1433(8) 0.46377(18) 0.3905(3) 0.0329(16) Uani d . 1 . .
    C C18 1.0280(10) 0.4857(2) 0.4107(5) 0.062(3) Uani d . 1 . .
    H H18A 0.9399 0.4822 0.3829 0.093 Uiso calc R 1 . .
    H H18B 1.0538 0.5115 0.4117 0.093 Uiso calc R 1 . .
    H H18C 1.0149 0.4779 0.4506 0.093 Uiso calc R 1 . .
    C C19 1.2794(10) 0.4656(2) 0.4338(4) 0.053(2) Uani d . 1 . .
    H H19A 1.2637 0.4565 0.4727 0.08 Uiso calc R 1 . .
    H H19B 1.3119 0.4908 0.4377 0.08 Uiso calc R 1 . .
    H H19C 1.3511 0.4507 0.4191 0.08 Uiso calc R 1 . .
    C C20 1.1674(12) 0.4766(2) 0.3301(4) 0.061(3) Uani d . 1 . .
    H H20A 1.2357 0.4606 0.3152 0.091 Uiso calc R 1 . .
    H H20B 1.2043 0.5014 0.3331 0.091 Uiso calc R 1 . .
    H H20C 1.0779 0.4761 0.3025 0.091 Uiso calc R 1 . .
    C C21 1.1553(7) 0.34331(16) 0.3591(3) 0.0277(14) Uani d . 1 . .
    C C22 1.2936(8) 0.3511(2) 0.3992(4) 0.0384(17) Uani d . 1 . .
    H H22A 1.312 0.3772 0.3999 0.058 Uiso calc R 1 . .
    H H22B 1.3703 0.3383 0.384 0.058 Uiso calc R 1 . .
    H H22C 1.2881 0.3426 0.4396 0.058 Uiso calc R 1 . .
    C C23 1.1565(9) 0.3581(2) 0.2971(3) 0.0420(18) Uani d . 1 . .
    H H23A 1.071 0.3502 0.2708 0.063 Uiso calc R 1 . .
    H H23B 1.24 0.349 0.2819 0.063 Uiso calc R 1 . .
    H H23C 1.1594 0.3847 0.2985 0.063 Uiso calc R 1 . .
    C C24 1.1282(9) 0.30224(18) 0.3556(4) 0.0389(17) Uani d . 1 . .
    H H24A 1.1268 0.2927 0.3957 0.058 Uiso calc R 1 . .
    H H24B 1.2034 0.2903 0.3383 0.058 Uiso calc R 1 . .
    H H24C 1.0369 0.2975 0.3307 0.058 Uiso calc R 1 . .
    C C25 -0.1345(7) 0.13685(15) 0.6370(3) 0.0261(14) Uani d . 1 . .
    C C26 -0.0969(9) 0.10901(19) 0.6873(3) 0.0394(18) Uani d . 1 . .
    H H26A 0.0055 0.1051 0.6944 0.059 Uiso calc R 1 . .
    H H26B -0.145 0.086 0.6758 0.059 Uiso calc R 1 . .
    H H26C -0.1272 0.1182 0.7237 0.059 Uiso calc R 1 . .
    C C27 -0.2920(8) 0.14394(19) 0.6247(3) 0.0350(16) Uani d . 1 . .
    H H27A -0.3245 0.1516 0.6614 0.053 Uiso calc R 1 . .
    H H27B -0.3415 0.1217 0.6099 0.053 Uiso calc R 1 . .
    H H27C -0.3121 0.1631 0.5946 0.053 Uiso calc R 1 . .
    C C28 -0.0792(8) 0.12438(18) 0.5822(3) 0.0333(16) Uani d . 1 . .
    H H28A -0.1017 0.1425 0.5506 0.05 Uiso calc R 1 . .
    H H28B -0.1232 0.1012 0.5688 0.05 Uiso calc R 1 . .
    H H28C 0.0235 0.1213 0.5913 0.05 Uiso calc R 1 . .
    C C29 -0.0737(11) 0.2549(3) 0.7148(5) 0.0671(14) Uani d . 1 . .
    C C30 -0.2263(10) 0.2463(3) 0.6977(5) 0.0671(14) Uani d . 1 . .
    H H30A -0.2587 0.2547 0.6569 0.101 Uiso calc R 1 . .
    H H30B -0.2803 0.2587 0.7249 0.101 Uiso calc R 1 . .
    H H30C -0.2404 0.2201 0.6999 0.101 Uiso calc R 1 . .
    C C31 -0.0402(11) 0.2948(3) 0.7126(5) 0.0671(14) Uani d . 1 . .
    H H31A 0.0621 0.2984 0.7227 0.101 Uiso calc R 1 . .
    H H31B -0.0878 0.3079 0.7413 0.101 Uiso calc R 1 . .
    H H31C -0.0731 0.3042 0.6725 0.101 Uiso calc R 1 . .
    C C32 -0.0275(11) 0.2409(3) 0.7777(5) 0.0671(14) Uani d . 1 . .
    H H32A -0.0693 0.217 0.7818 0.101 Uiso calc R 1 . .
    H H32B -0.0593 0.2578 0.8061 0.101 Uiso calc R 1 . .
    H H32C 0.0757 0.239 0.7856 0.101 Uiso calc R 1 . .
    C C33 0.2783(7) 0.1869(2) 0.6471(4) 0.0407(18) Uani d . 1 . .
    C C34 0.399(3) 0.2111(7) 0.6362(11) 0.046(5) Uani d P 0.52(2) A 1
    H H34A 0.4824 0.206 0.6661 0.07 Uiso calc PR 0.52(2) A 1
    H H34B 0.3719 0.2366 0.6391 0.07 Uiso calc PR 0.52(2) A 1
    H H34C 0.4218 0.2064 0.5964 0.07 Uiso calc PR 0.52(2) A 1
    C C35 0.3074(16) 0.1498(4) 0.6381(8) 0.036(4) Uani d P 0.52(2) A 1
    H H35A 0.3988 0.1434 0.6615 0.054 Uiso calc PR 0.52(2) A 1
    H H35B 0.3104 0.1456 0.5958 0.054 Uiso calc PR 0.52(2) A 1
    H H35C 0.2332 0.1348 0.6507 0.054 Uiso calc PR 0.52(2) A 1
    C C36 0.2727(17) 0.1917(5) 0.7189(7) 0.044(5) Uani d P 0.52(2) A 1
    H H36A 0.27 0.2175 0.7287 0.066 Uiso calc PR 0.52(2) A 1
    H H36B 0.3568 0.1806 0.7421 0.066 Uiso calc PR 0.52(2) A 1
    H H36C 0.1879 0.1797 0.7286 0.066 Uiso calc PR 0.52(2) A 1
    C C34A 0.365(3) 0.2192(6) 0.6588(12) 0.045(6) Uani d P 0.48(2) A 2
    H H34D 0.4557 0.2127 0.6825 0.067 Uiso calc PR 0.48(2) A 2
    H H34E 0.3162 0.2368 0.6808 0.067 Uiso calc PR 0.48(2) A 2
    H H34F 0.3805 0.2299 0.621 0.067 Uiso calc PR 0.48(2) A 2
    C C35A 0.3435(18) 0.1624(5) 0.5985(9) 0.044(6) Uani d P 0.48(2) A 2
    H H35D 0.4311 0.1508 0.6177 0.065 Uiso calc PR 0.48(2) A 2
    H H35E 0.3636 0.178 0.5659 0.065 Uiso calc PR 0.48(2) A 2
    H H35F 0.2751 0.1437 0.5827 0.065 Uiso calc PR 0.48(2) A 2
    C C36A 0.2532(19) 0.1649(6) 0.6954(10) 0.058(7) Uani d P 0.48(2) A 2
    H H36D 0.1923 0.178 0.719 0.088 Uiso calc PR 0.48(2) A 2
    H H36E 0.3433 0.1592 0.7206 0.088 Uiso calc PR 0.48(2) A 2
    H H36F 0.2067 0.1423 0.6802 0.088 Uiso calc PR 0.48(2) A 2
    C C37 -0.0162(8) 0.17337(18) 0.2852(3) 0.0321(16) Uani d . 1 . .
    C C38 -0.0609(9) 0.20988(19) 0.2604(4) 0.0411(18) Uani d . 1 . .
    H H38A -0.1642 0.2111 0.2521 0.062 Uiso calc R 1 . .
    H H38B -0.0226 0.2138 0.2234 0.062 Uiso calc R 1 . .
    H H38C -0.025 0.2287 0.2893 0.062 Uiso calc R 1 . .
    C C39 0.1417(9) 0.1706(2) 0.2994(4) 0.0427(19) Uani d . 1 . .
    H H39A 0.1778 0.1894 0.3283 0.064 Uiso calc R 1 . .
    H H39B 0.1823 0.174 0.2629 0.064 Uiso calc R 1 . .
    H H39C 0.168 0.1466 0.3161 0.064 Uiso calc R 1 . .
    C C40 -0.0791(11) 0.1440(2) 0.2413(3) 0.051(2) Uani d . 1 . .
    H H40A -0.0577 0.12 0.2591 0.077 Uiso calc R 1 . .
    H H40B -0.0383 0.1461 0.2046 0.077 Uiso calc R 1 . .
    H H40C -0.1817 0.1472 0.2322 0.077 Uiso calc R 1 . .
    C C41 0.0531(8) 0.06921(17) 0.3891(3) 0.0327(16) Uani d . 1 . .
    C C42 0.2117(9) 0.0722(2) 0.3932(4) 0.046(2) Uani d . 1 . .
    H H42A 0.235 0.0791 0.3543 0.069 Uiso calc R 1 . .
    H H42B 0.2554 0.0488 0.4054 0.069 Uiso calc R 1 . .
    H H42C 0.2475 0.0908 0.4227 0.069 Uiso calc R 1 . .
    C C43 -0.0073(12) 0.04046(19) 0.3439(4) 0.058(2) Uani d . 1 . .
    H H43A -0.1103 0.0397 0.3413 0.087 Uiso calc R 1 . .
    H H43B 0.0325 0.0167 0.3566 0.087 Uiso calc R 1 . .
    H H43C 0.0169 0.0465 0.3048 0.087 Uiso calc R 1 . .
    C C44 0.0133(9) 0.06086(18) 0.4498(3) 0.0386(18) Uani d . 1 . .
    H H44A 0.051 0.0798 0.4781 0.058 Uiso calc R 1 . .
    H H44B 0.053 0.0373 0.4638 0.058 Uiso calc R 1 . .
    H H44C -0.0898 0.0601 0.4466 0.058 Uiso calc R 1 . .
    C C45 -0.3318(11) 0.1365(3) 0.4069(5) 0.0726(15) Uani d . 1 . .
    C C46 -0.3974(10) 0.1729(3) 0.4057(5) 0.0726(15) Uani d . 1 . .
    H H46A -0.3683 0.185 0.4441 0.109 Uiso calc R 1 . .
    H H46B -0.5005 0.1705 0.3982 0.109 Uiso calc R 1 . .
    H H46C -0.3669 0.1875 0.374 0.109 Uiso calc R 1 . .
    C C47 -0.3877(10) 0.1155(3) 0.4557(5) 0.0726(15) Uani d . 1 . .
    H H47A -0.3379 0.0923 0.4621 0.109 Uiso calc R 1 . .
    H H47B -0.489 0.111 0.4438 0.109 Uiso calc R 1 . .
    H H47C -0.3724 0.1297 0.4926 0.109 Uiso calc R 1 . .
    C C48 -0.3621(10) 0.1192(3) 0.3481(5) 0.0726(15) Uani d . 1 . .
    H H48A -0.3231 0.1341 0.3189 0.109 Uiso calc R 1 . .
    H H48B -0.4645 0.117 0.3362 0.109 Uiso calc R 1 . .
    H H48C -0.3189 0.0951 0.3499 0.109 Uiso calc R 1 . .
    C C49 0.7655(7) 0.34292(15) 0.5319(3) 0.0252(14) Uani d . 1 . .
    H H49 0.8607 0.3366 0.53 0.03 Uiso calc R 1 . .
    C C50 0.6686(7) 0.31558(16) 0.5325(3) 0.0256(14) Uani d . 1 . .
    H H50 0.6969 0.2909 0.5313 0.031 Uiso calc R 1 . .
    C C51 0.5279(7) 0.32437(15) 0.5350(3) 0.0232(13) Uani d . 1 . .
    C C52 0.4154(7) 0.29640(16) 0.5279(3) 0.0251(14) Uani d . 1 . .
    C C53 0.4244(7) 0.26550(17) 0.4945(3) 0.0294(15) Uani d . 1 . .
    H H53 0.5077 0.2607 0.4782 0.035 Uiso calc R 1 . .
    C C54 0.3124(7) 0.24173(17) 0.4849(3) 0.0272(15) Uani d . 1 . .
    H H54 0.3208 0.2205 0.4619 0.033 Uiso calc R 1 . .
    C C56 0.1850(7) 0.27639(16) 0.5404(3) 0.0272(14) Uani d . 1 . .
    H H56 0.1014 0.28 0.5572 0.033 Uiso calc R 1 . .
    C C57 0.2920(7) 0.30154(16) 0.5523(3) 0.0286(15) Uani d . 1 . .
    H H57 0.2821 0.3221 0.5765 0.034 Uiso calc R 1 . .
    C C58 0.4954(7) 0.36096(15) 0.5397(3) 0.0222(13) Uani d . 1 . .
    H H58 0.4023 0.3681 0.5438 0.027 Uiso calc R 1 . .
    C C59 0.5983(7) 0.38676(16) 0.5385(3) 0.0265(14) Uani d . 1 . .
    H H59 0.5739 0.4116 0.541 0.032 Uiso calc R 1 . .
    C C60 -0.1725(9) 0.2591(2) 0.4021(4) 0.0415(18) Uani d . 1 . .
    H H60A -0.2562 0.2493 0.4163 0.062 Uiso calc R 1 . .
    H H60B -0.1969 0.2658 0.3601 0.062 Uiso calc R 1 . .
    H H60C -0.1388 0.2806 0.4255 0.062 Uiso calc R 1 . .
    O O13 -0.0646(5) 0.23231(11) 0.4085(2) 0.0299(10) Uani d D 1 . .
    H H13A -0.076(8) 0.2162(16) 0.3734(19) 0.036 Uiso d D 1 . .
loop_
    _atom_site_aniso_label
    _atom_site_aniso_U_11
    _atom_site_aniso_U_22
    _atom_site_aniso_U_33
    _atom_site_aniso_U_12
    _atom_site_aniso_U_13
    _atom_site_aniso_U_23
    Zn1 0.0201(4) 0.0164(3) 0.0347(4) -0.0013(3) 0.0061(3) 0.0003(3)
    Zn2 0.0219(4) 0.0166(3) 0.0305(4) -0.0032(3) 0.0070(3) -0.0025(3)
    S1 0.0293(8) 0.0179(7) 0.0232(8) 0.0019(6) 0.0014(7) 0.0007(6)
    S2 0.0197(7) 0.0307(8) 0.0220(8) 0.0022(7) 0.0015(6) -0.0003(6)
    S3 0.0215(8) 0.0227(7) 0.0289(8) 0.0030(6) 0.0053(6) 0.0010(6)
    S4 0.0224(8) 0.0201(7) 0.0344(9) -0.0028(6) 0.0052(7) -0.0070(6)
    Si1 0.0220(8) 0.0161(7) 0.0213(8) -0.0018(7) 0.0037(7) 0.0007(6)
    Si2 0.0199(8) 0.0228(8) 0.0213(9) -0.0025(7) 0.0024(7) 0.0000(6)
    Si3 0.0190(8) 0.0197(8) 0.0286(9) 0.0022(7) 0.0057(7) -0.0007(7)
    Si4 0.0254(9) 0.0191(8) 0.0242(9) -0.0060(7) 0.0068(7) -0.0028(7)
    O1 0.025(2) 0.023(2) 0.020(2) -0.0015(18) -0.0018(18) 0.0022(17)
    O2 0.028(2) 0.018(2) 0.032(2) -0.0014(18) 0.008(2) 0.0051(17)
    O3 0.032(3) 0.021(2) 0.026(2) -0.0078(19) 0.007(2) -0.0009(17)
    O4 0.021(2) 0.030(2) 0.022(2) 0.0007(19) 0.0027(18) -0.0019(18)
    O5 0.031(2) 0.024(2) 0.025(2) -0.0058(19) 0.003(2) 0.0005(18)
    O6 0.023(2) 0.025(2) 0.031(2) -0.0030(19) 0.0070(19) -0.0006(18)
    O7 0.034(3) 0.029(2) 0.029(2) -0.004(2) 0.006(2) 0.0001(19)
    O8 0.026(2) 0.036(3) 0.038(3) 0.000(2) 0.005(2) -0.010(2)
    O9 0.024(2) 0.037(3) 0.039(3) 0.007(2) 0.009(2) 0.008(2)
    O10 0.034(3) 0.022(2) 0.031(2) -0.004(2) 0.007(2) -0.0002(18)
    O11 0.042(3) 0.021(2) 0.024(2) -0.005(2) 0.004(2) -0.0030(17)
    O12 0.027(2) 0.035(2) 0.027(2) -0.009(2) 0.008(2) -0.0058(19)
    N1 0.019(3) 0.017(2) 0.027(3) -0.001(2) 0.004(2) -0.004(2)
    N2 0.025(3) 0.021(3) 0.028(3) -0.006(2) 0.005(2) 0.003(2)
    C1 0.033(4) 0.032(3) 0.022(3) 0.000(3) 0.000(3) 0.005(3)
    C2 0.078(6) 0.039(4) 0.032(4) -0.003(4) -0.013(4) 0.004(3)
    C3 0.039(4) 0.049(4) 0.041(4) 0.017(4) 0.006(4) 0.022(3)
    C4 0.047(5) 0.037(4) 0.037(4) -0.002(4) 0.008(4) 0.013(3)
    C5 0.032(4) 0.028(3) 0.048(4) 0.003(3) 0.020(3) 0.010(3)
    C6 0.070(6) 0.037(4) 0.045(5) 0.007(4) 0.031(4) 0.004(3)
    C7 0.031(4) 0.049(5) 0.085(7) 0.000(4) 0.025(4) 0.024(4)
    C8 0.029(4) 0.040(4) 0.059(5) 0.009(3) 0.012(4) 0.010(4)
    C9 0.033(4) 0.024(3) 0.028(4) -0.011(3) 0.000(3) 0.003(3)
    C10 0.088(7) 0.048(5) 0.034(4) -0.043(5) 0.003(4) -0.003(4)
    C11 0.043(4) 0.026(4) 0.041(4) -0.005(3) 0.003(3) 0.002(3)
    C12 0.029(4) 0.047(5) 0.109(8) -0.009(4) 0.013(5) 0.020(5)
    C13 0.023(3) 0.028(3) 0.028(4) -0.002(3) -0.005(3) -0.003(3)
    C14 0.023(4) 0.054(5) 0.042(4) 0.010(3) -0.004(3) -0.011(4)
    C15 0.034(4) 0.042(4) 0.026(4) -0.007(3) 0.000(3) -0.007(3)
    C16 0.036(4) 0.058(5) 0.027(4) -0.010(4) -0.001(3) 0.002(3)
    C17 0.034(4) 0.028(3) 0.036(4) -0.011(3) 0.007(3) 0.002(3)
    C18 0.057(6) 0.023(4) 0.110(8) -0.007(4) 0.024(6) -0.003(4)
    C19 0.053(5) 0.052(5) 0.050(5) -0.028(4) -0.003(4) -0.001(4)
    C20 0.082(7) 0.056(5) 0.042(5) -0.035(5) 0.005(5) 0.011(4)
    C21 0.027(3) 0.025(3) 0.034(4) -0.002(3) 0.014(3) 0.001(3)
    C22 0.032(4) 0.036(4) 0.047(4) 0.001(3) 0.005(3) -0.003(3)
    C23 0.047(5) 0.049(4) 0.032(4) 0.001(4) 0.013(4) -0.002(3)
    C24 0.040(4) 0.031(4) 0.049(5) 0.004(3) 0.017(4) -0.005(3)
    C25 0.030(4) 0.017(3) 0.033(4) -0.004(3) 0.011(3) 0.007(2)
    C26 0.051(5) 0.033(4) 0.037(4) 0.005(3) 0.014(4) 0.008(3)
    C27 0.031(4) 0.032(4) 0.044(4) 0.001(3) 0.012(3) 0.008(3)
    C28 0.036(4) 0.029(4) 0.036(4) 0.000(3) 0.009(3) 0.000(3)
    C29 0.052(3) 0.074(3) 0.081(3) 0.000(3) 0.026(3) -0.025(3)
    C30 0.052(3) 0.074(3) 0.081(3) 0.000(3) 0.026(3) -0.025(3)
    C31 0.052(3) 0.074(3) 0.081(3) 0.000(3) 0.026(3) -0.025(3)
    C32 0.052(3) 0.074(3) 0.081(3) 0.000(3) 0.026(3) -0.025(3)
    C33 0.017(3) 0.041(4) 0.063(5) 0.008(3) 0.002(3) 0.004(4)
    C34 0.036(12) 0.041(12) 0.059(16) -0.009(9) 0.000(10) 0.004(10)
    C35 0.034(8) 0.026(7) 0.045(11) 0.007(6) -0.005(7) -0.003(6)
    C36 0.033(8) 0.057(11) 0.038(9) 0.010(8) -0.003(7) -0.005(8)
    C34A 0.044(15) 0.036(12) 0.046(15) -0.004(10) -0.019(11) 0.000(10)
    C35A 0.029(9) 0.040(10) 0.058(13) 0.018(7) -0.003(8) -0.021(9)
    C36A 0.028(9) 0.072(16) 0.069(15) 0.001(9) -0.012(9) 0.033(13)
    C37 0.039(4) 0.032(4) 0.028(4) -0.004(3) 0.014(3) 0.004(3)
    C38 0.043(5) 0.041(4) 0.041(4) 0.002(4) 0.013(4) 0.009(3)
    C39 0.049(5) 0.035(4) 0.050(5) 0.001(4) 0.026(4) 0.014(3)
    C40 0.087(7) 0.044(4) 0.027(4) -0.018(4) 0.021(4) -0.005(3)
    C41 0.046(4) 0.021(3) 0.031(4) -0.001(3) 0.009(3) -0.004(3)
    C42 0.051(5) 0.031(4) 0.059(5) 0.005(4) 0.021(4) -0.002(3)
    C43 0.092(7) 0.026(4) 0.052(5) 0.000(4) 0.002(5) -0.015(4)
    C44 0.049(5) 0.025(3) 0.043(4) 0.003(3) 0.011(4) 0.008(3)
    C45 0.040(3) 0.106(4) 0.068(3) -0.020(3) -0.002(2) -0.009(3)
    C46 0.040(3) 0.106(4) 0.068(3) -0.020(3) -0.002(2) -0.009(3)
    C47 0.040(3) 0.106(4) 0.068(3) -0.020(3) -0.002(2) -0.009(3)
    C48 0.040(3) 0.106(4) 0.068(3) -0.020(3) -0.002(2) -0.009(3)
    C49 0.024(3) 0.022(3) 0.028(3) 0.001(3) 0.001(3) -0.001(2)
    C50 0.022(3) 0.017(3) 0.036(4) 0.003(3) 0.001(3) -0.001(3)
    C51 0.022(3) 0.019(3) 0.028(3) -0.007(3) 0.001(3) 0.000(2)
    C52 0.025(3) 0.019(3) 0.031(4) -0.006(3) 0.006(3) 0.004(2)
    C53 0.023(3) 0.028(3) 0.038(4) -0.002(3) 0.008(3) -0.005(3)
    C54 0.030(4) 0.021(3) 0.033(4) -0.004(3) 0.011(3) -0.004(3)
    C56 0.028(4) 0.021(3) 0.035(4) -0.002(3) 0.012(3) 0.001(3)
    C57 0.032(4) 0.016(3) 0.039(4) -0.001(3) 0.009(3) -0.001(3)
    C58 0.019(3) 0.020(3) 0.029(3) -0.001(3) 0.006(3) -0.003(2)
    C59 0.027(4) 0.017(3) 0.036(4) 0.002(3) 0.006(3) -0.009(3)
    C60 0.044(4) 0.039(4) 0.043(4) 0.011(4) 0.011(4) 0.009(3)
    O13 0.036(3) 0.024(2) 0.030(3) 0.001(2) 0.007(2) 0.0027(18)
_geom_special_details
;
All e.s.d.'s (except the e.s.d. in the dihedral angle between two l.s. planes)
are estimated using the full covariance matrix. The cell e.s.d.'s are taken
into account individually in the estimation of e.s.d.'s in distances, angles
and torsion angles; correlations between e.s.d.'s in cell parameters are only
used when they are defined by crystal symmetry. An approximate (isotropic)
treatment of cell e.s.d.'s is used for estimating e.s.d.'s involving l.s.
planes.
;
loop_
    _geom_bond_atom_site_label_1
    _geom_bond_atom_site_label_2
    _geom_bond_site_symmetry_2
    _geom_bond_distance
    _geom_bond_publ_flag
    Zn1 N1 . 2.075(5) yes
    Zn1 S2 . 2.2664(18) yes
    Zn1 S1 . 2.2732(16) yes
    Zn1 O1 . 2.357(4) yes
    Zn1 O4 . 2.554(4) yes
    Zn2 N2 . 2.098(5) yes
    Zn2 O13 . 2.156(5) yes
    Zn2 S4 . 2.2627(16) yes
    Zn2 S3 . 2.2704(17) yes
    S1 Si1 . 2.075(2) yes
    S2 Si2 . 2.092(2) yes
    S3 Si3 . 2.091(2) yes
    S4 Si4 . 2.076(2) yes
    Si1 O3 . 1.620(4) ?
    Si1 O2 . 1.633(5) ?
    Si1 O1 . 1.661(4) ?
    Si2 O5 . 1.622(5) ?
    Si2 O6 . 1.630(4) ?
    Si2 O4 . 1.643(5) ?
    Si3 O9 . 1.628(5) ?
    Si3 O8 . 1.630(5) ?
    Si3 O7 . 1.631(5) ?
    Si4 O12 . 1.623(5) ?
    Si4 O11 . 1.626(4) ?
    Si4 O10 . 1.660(5) ?
    O1 C1 . 1.460(7) ?
    O2 C5 . 1.430(8) ?
    O3 C9 . 1.439(7) ?
    O4 C13 . 1.457(8) ?
    O5 C17 . 1.450(8) ?
    O6 C21 . 1.438(8) ?
    O7 C25 . 1.456(8) ?
    O8 C29 . 1.425(10) ?
    O9 C33 . 1.453(9) ?
    O10 C37 . 1.462(8) ?
    O11 C41 . 1.451(8) ?
    O12 C45 . 1.438(11) ?
    N1 C59 . 1.338(8) ?
    N1 C49 . 1.342(8) ?
    N2 C54 . 1.323(9) ?
    N2 C56 . 1.339(8) ?
    C1 C2 . 1.510(10) ?
    C1 C3 . 1.510(10) ?
    C1 C4 . 1.523(10) ?
    C2 H2A . 0.98 ?
    C2 H2B . 0.98 ?
    C2 H2C . 0.98 ?
    C3 H3A . 0.98 ?
    C3 H3B . 0.98 ?
    C3 H3C . 0.98 ?
    C4 H4A . 0.98 ?
    C4 H4B . 0.98 ?
    C4 H4C . 0.98 ?
    C5 C8 . 1.518(10) ?
    C5 C6 . 1.519(11) ?
    C5 C7 . 1.520(10) ?
    C6 H6A . 0.98 ?
    C6 H6B . 0.98 ?
    C6 H6C . 0.98 ?
    C7 H7A . 0.98 ?
    C7 H7B . 0.98 ?
    C7 H7C . 0.98 ?
    C8 H8A . 0.98 ?
    C8 H8B . 0.98 ?
    C8 H8C . 0.98 ?
    C9 C12 . 1.507(11) ?
    C9 C10 . 1.510(10) ?
    C9 C11 . 1.511(10) ?
    C10 H10A . 0.98 ?
    C10 H10B . 0.98 ?
    C10 H10C . 0.98 ?
    C11 H11A . 0.98 ?
    C11 H11B . 0.98 ?
    C11 H11C . 0.98 ?
    C12 H12A . 0.98 ?
    C12 H12B . 0.98 ?
    C12 H12C . 0.98 ?
    C13 C14 . 1.518(9) ?
    C13 C16 . 1.527(10) ?
    C13 C15 . 1.537(9) ?
    C14 H14A . 0.98 ?
    C14 H14B . 0.98 ?
    C14 H14C . 0.98 ?
    C15 H15A . 0.98 ?
    C15 H15B . 0.98 ?
    C15 H15C . 0.98 ?
    C16 H16A . 0.98 ?
    C16 H16B . 0.98 ?
    C16 H16C . 0.98 ?
    C17 C18 . 1.499(11) ?
    C17 C19 . 1.506(11) ?
    C17 C20 . 1.508(10) ?
    C18 H18A . 0.98 ?
    C18 H18B . 0.98 ?
    C18 H18C . 0.98 ?
    C19 H19A . 0.98 ?
    C19 H19B . 0.98 ?
    C19 H19C . 0.98 ?
    C20 H20A . 0.98 ?
    C20 H20B . 0.98 ?
    C20 H20C . 0.98 ?
    C21 C22 . 1.513(10) ?
    C21 C23 . 1.513(10) ?
    C21 C24 . 1.535(9) ?
    C22 H22A . 0.98 ?
    C22 H22B . 0.98 ?
    C22 H22C . 0.98 ?
    C23 H23A . 0.98 ?
    C23 H23B . 0.98 ?
    C23 H23C . 0.98 ?
    C24 H24A . 0.98 ?
    C24 H24B . 0.98 ?
    C24 H24C . 0.98 ?
    C25 C28 . 1.504(9) ?
    C25 C27 . 1.515(10) ?
    C25 C26 . 1.536(9) ?
    C26 H26A . 0.98 ?
    C26 H26B . 0.98 ?
    C26 H26C . 0.98 ?
    C27 H27A . 0.98 ?
    C27 H27B . 0.98 ?
    C27 H27C . 0.98 ?
    C28 H28A . 0.98 ?
    C28 H28B . 0.98 ?
    C28 H28C . 0.98 ?
    C29 C30 . 1.487(14) ?
    C29 C31 . 1.510(14) ?
    C29 C32 . 1.520(16) ?
    C30 H30A . 0.98 ?
    C30 H30B . 0.98 ?
    C30 H30C . 0.98 ?
    C31 H31A . 0.98 ?
    C31 H31B . 0.98 ?
    C31 H31C . 0.98 ?
    C32 H32A . 0.98 ?
    C32 H32B . 0.98 ?
    C32 H32C . 0.98 ?
    C33 C35 . 1.417(15) ?
    C33 C36A . 1.42(2) ?
    C33 C34A . 1.45(3) ?
    C33 C34 . 1.51(2) ?
    C33 C35A . 1.627(18) ?
    C33 C36 . 1.654(18) ?
    C34 H34A . 0.98 ?
    C34 H34B . 0.98 ?
    C34 H34C . 0.98 ?
    C35 H35A . 0.98 ?
    C35 H35B . 0.98 ?
    C35 H35C . 0.98 ?
    C36 H36A . 0.98 ?
    C36 H36B . 0.98 ?
    C36 H36C . 0.98 ?
    C34A H34D . 0.98 ?
    C34A H34E . 0.98 ?
    C34A H34F . 0.98 ?
    C35A H35D . 0.98 ?
    C35A H35E . 0.98 ?
    C35A H35F . 0.98 ?
    C36A H36D . 0.98 ?
    C36A H36E . 0.98 ?
    C36A H36F . 0.98 ?
    C37 C38 . 1.495(10) ?
    C37 C39 . 1.501(11) ?
    C37 C40 . 1.529(10) ?
    C38 H38A . 0.98 ?
    C38 H38B . 0.98 ?
    C38 H38C . 0.98 ?
    C39 H39A . 0.98 ?
    C39 H39B . 0.98 ?
    C39 H39C . 0.98 ?
    C40 H40A . 0.98 ?
    C40 H40B . 0.98 ?
    C40 H40C . 0.98 ?
    C41 C42 . 1.513(11) ?
    C41 C44 . 1.523(10) ?
    C41 C43 . 1.525(10) ?
    C42 H42A . 0.98 ?
    C42 H42B . 0.98 ?
    C42 H42C . 0.98 ?
    C43 H43A . 0.98 ?
    C43 H43B . 0.98 ?
    C43 H43C . 0.98 ?
    C44 H44A . 0.98 ?
    C44 H44B . 0.98 ?
    C44 H44C . 0.98 ?
    C45 C48 . 1.469(14) ?
    C45 C46 . 1.482(15) ?
    C45 C47 . 1.519(15) ?
    C46 H46A . 0.98 ?
    C46 H46B . 0.98 ?
    C46 H46C . 0.98 ?
    C47 H47A . 0.98 ?
    C47 H47B . 0.98 ?
    C47 H47C . 0.98 ?
    C48 H48A . 0.98 ?
    C48 H48B . 0.98 ?
    C48 H48C . 0.98 ?
    C49 C50 . 1.372(9) ?
    C49 H49 . 0.95 ?
    C50 C51 . 1.398(9) ?
    C50 H50 . 0.95 ?
    C51 C58 . 1.392(8) ?
    C51 C52 . 1.482(8) ?
    C52 C53 . 1.380(9) ?
    C52 C57 . 1.396(9) ?
    C53 C54 . 1.376(9) ?
    C53 H53 . 0.95 ?
    C54 H54 . 0.95 ?
    C56 C57 . 1.378(9) ?
    C56 H56 . 0.95 ?
    C57 H57 . 0.95 ?
    C58 C59 . 1.373(9) ?
    C58 H58 . 0.95 ?
    C59 H59 . 0.95 ?
    C60 O13 . 1.419(9) ?
    C60 H60A . 0.98 ?
    C60 H60B . 0.98 ?
    C60 H60C . 0.98 ?
    O13 H13A . 0.988(10) ?
loop_
    _geom_angle_atom_site_label_1
    _geom_angle_atom_site_label_2
    _geom_angle_atom_site_label_3
    _geom_angle_site_symmetry_1
    _geom_angle_site_symmetry_3
    _geom_angle
    _geom_angle_publ_flag
    N1 Zn1 S2 . . 111.39(14) yes
    N1 Zn1 S1 . . 107.81(15) yes
    S2 Zn1 S1 . . 139.71(7) yes
    N1 Zn1 O1 . . 92.46(17) yes
    S2 Zn1 O1 . . 108.85(12) yes
    S1 Zn1 O1 . . 77.94(11) yes
    N1 Zn1 O4 . . 90.91(17) yes
    S2 Zn1 O4 . . 74.68(10) yes
    S1 Zn1 O4 . . 96.04(11) yes
    O1 Zn1 O4 . . 173.77(14) yes
    N2 Zn2 O13 . . 93.72(19) yes
    N2 Zn2 S4 . . 105.61(15) yes
    O13 Zn2 S4 . . 99.79(13) yes
    N2 Zn2 S3 . . 109.24(15) yes
    O13 Zn2 S3 . . 100.81(13) yes
    S4 Zn2 S3 . . 137.87(6) yes
    Si1 S1 Zn1 . . 85.98(7) yes
    Si2 S2 Zn1 . . 89.35(8) yes
    Si3 S3 Zn2 . . 93.88(8) yes
    Si4 S4 Zn2 . . 99.32(8) yes
    O3 Si1 O2 . . 105.5(2) ?
    O3 Si1 O1 . . 113.5(2) ?
    O2 Si1 O1 . . 104.0(2) ?
    O3 Si1 S1 . . 115.46(17) ?
    O2 Si1 S1 . . 116.22(19) ?
    O1 Si1 S1 . . 101.86(16) ?
    O5 Si2 O6 . . 104.6(2) ?
    O5 Si2 O4 . . 113.1(2) ?
    O6 Si2 O4 . . 106.3(2) ?
    O5 Si2 S2 . . 114.96(19) ?
    O6 Si2 S2 . . 115.06(18) ?
    O4 Si2 S2 . . 102.83(17) ?
    O9 Si3 O8 . . 104.5(3) ?
    O9 Si3 O7 . . 112.0(2) ?
    O8 Si3 O7 . . 105.8(2) ?
    O9 Si3 S3 . . 105.60(19) ?
    O8 Si3 S3 . . 112.98(19) ?
    O7 Si3 S3 . . 115.4(2) ?
    O12 Si4 O11 . . 114.3(2) ?
    O12 Si4 O10 . . 104.5(2) ?
    O11 Si4 O10 . . 104.8(2) ?
    O12 Si4 S4 . . 107.98(19) ?
    O11 Si4 S4 . . 112.2(2) ?
    O10 Si4 S4 . . 112.91(18) ?
    C1 O1 Si1 . . 130.4(4) ?
    C1 O1 Zn1 . . 133.6(3) ?
    Si1 O1 Zn1 . . 93.64(18) ?
    C5 O2 Si1 . . 132.1(4) ?
    C9 O3 Si1 . . 134.8(4) ?
    C13 O4 Si2 . . 130.6(4) ?
    C13 O4 Zn1 . . 138.0(4) ?
    Si2 O4 Zn1 . . 91.27(19) ?
    C17 O5 Si2 . . 135.3(4) ?
    C21 O6 Si2 . . 131.4(4) ?
    C25 O7 Si3 . . 132.4(4) ?
    C29 O8 Si3 . . 133.7(5) ?
    C33 O9 Si3 . . 131.4(5) ?
    C37 O10 Si4 . . 129.9(4) ?
    C41 O11 Si4 . . 133.4(4) ?
    C45 O12 Si4 . . 135.0(6) ?
    C59 N1 C49 . . 118.0(5) ?
    C59 N1 Zn1 . . 119.5(4) ?
    C49 N1 Zn1 . . 122.2(4) ?
    C54 N2 C56 . . 118.0(6) ?
    C54 N2 Zn2 . . 120.7(4) ?
    C56 N2 Zn2 . . 121.2(4) ?
    O1 C1 C2 . . 110.1(5) ?
    O1 C1 C3 . . 105.5(5) ?
    C2 C1 C3 . . 111.3(7) ?
    O1 C1 C4 . . 109.2(6) ?
    C2 C1 C4 . . 110.1(6) ?
    C3 C1 C4 . . 110.5(6) ?
    C1 C2 H2A . . 109.5 ?
    C1 C2 H2B . . 109.5 ?
    H2A C2 H2B . . 109.5 ?
    C1 C2 H2C . . 109.5 ?
    H2A C2 H2C . . 109.5 ?
    H2B C2 H2C . . 109.5 ?
    C1 C3 H3A . . 109.5 ?
    C1 C3 H3B . . 109.5 ?
    H3A C3 H3B . . 109.5 ?
    C1 C3 H3C . . 109.5 ?
    H3A C3 H3C . . 109.5 ?
    H3B C3 H3C . . 109.5 ?
    C1 C4 H4A . . 109.5 ?
    C1 C4 H4B . . 109.5 ?
    H4A C4 H4B . . 109.5 ?
    C1 C4 H4C . . 109.5 ?
    H4A C4 H4C . . 109.5 ?
    H4B C4 H4C . . 109.5 ?
    O2 C5 C8 . . 111.1(5) ?
    O2 C5 C6 . . 108.7(6) ?
    C8 C5 C6 . . 110.9(6) ?
    O2 C5 C7 . . 105.5(5) ?
    C8 C5 C7 . . 110.9(7) ?
    C6 C5 C7 . . 109.6(7) ?
    C5 C6 H6A . . 109.5 ?
    C5 C6 H6B . . 109.5 ?
    H6A C6 H6B . . 109.5 ?
    C5 C6 H6C . . 109.5 ?
    H6A C6 H6C . . 109.5 ?
    H6B C6 H6C . . 109.5 ?
    C5 C7 H7A . . 109.5 ?
    C5 C7 H7B . . 109.5 ?
    H7A C7 H7B . . 109.5 ?
    C5 C7 H7C . . 109.5 ?
    H7A C7 H7C . . 109.5 ?
    H7B C7 H7C . . 109.5 ?
    C5 C8 H8A . . 109.5 ?
    C5 C8 H8B . . 109.5 ?
    H8A C8 H8B . . 109.5 ?
    C5 C8 H8C . . 109.5 ?
    H8A C8 H8C . . 109.5 ?
    H8B C8 H8C . . 109.5 ?
    O3 C9 C12 . . 110.7(5) ?
    O3 C9 C10 . . 104.9(5) ?
    C12 C9 C10 . . 111.4(7) ?
    O3 C9 C11 . . 108.7(6) ?
    C12 C9 C11 . . 110.0(6) ?
    C10 C9 C11 . . 110.8(6) ?
    C9 C10 H10A . . 109.5 ?
    C9 C10 H10B . . 109.5 ?
    H10A C10 H10B . . 109.5 ?
    C9 C10 H10C . . 109.5 ?
    H10A C10 H10C . . 109.5 ?
    H10B C10 H10C . . 109.5 ?
    C9 C11 H11A . . 109.5 ?
    C9 C11 H11B . . 109.5 ?
    H11A C11 H11B . . 109.5 ?
    C9 C11 H11C . . 109.5 ?
    H11A C11 H11C . . 109.5 ?
    H11B C11 H11C . . 109.5 ?
    C9 C12 H12A . . 109.5 ?
    C9 C12 H12B . . 109.5 ?
    H12A C12 H12B . . 109.5 ?
    C9 C12 H12C . . 109.5 ?
    H12A C12 H12C . . 109.5 ?
    H12B C12 H12C . . 109.5 ?
    O4 C13 C14 . . 106.1(5) ?
    O4 C13 C16 . . 110.1(5) ?
    C14 C13 C16 . . 110.4(6) ?
    O4 C13 C15 . . 107.6(5) ?
    C14 C13 C15 . . 110.9(6) ?
    C16 C13 C15 . . 111.5(6) ?
    C13 C14 H14A . . 109.5 ?
    C13 C14 H14B . . 109.5 ?
    H14A C14 H14B . . 109.5 ?
    C13 C14 H14C . . 109.5 ?
    H14A C14 H14C . . 109.5 ?
    H14B C14 H14C . . 109.5 ?
    C13 C15 H15A . . 109.5 ?
    C13 C15 H15B . . 109.5 ?
    H15A C15 H15B . . 109.5 ?
    C13 C15 H15C . . 109.5 ?
    H15A C15 H15C . . 109.5 ?
    H15B C15 H15C . . 109.5 ?
    C13 C16 H16A . . 109.5 ?
    C13 C16 H16B . . 109.5 ?
    H16A C16 H16B . . 109.5 ?
    C13 C16 H16C . . 109.5 ?
    H16A C16 H16C . . 109.5 ?
    H16B C16 H16C . . 109.5 ?
    O5 C17 C18 . . 110.9(6) ?
    O5 C17 C19 . . 109.3(6) ?
    C18 C17 C19 . . 112.4(7) ?
    O5 C17 C20 . . 104.4(6) ?
    C18 C17 C20 . . 109.7(8) ?
    C19 C17 C20 . . 109.9(7) ?
    C17 C18 H18A . . 109.5 ?
    C17 C18 H18B . . 109.5 ?
    H18A C18 H18B . . 109.5 ?
    C17 C18 H18C . . 109.5 ?
    H18A C18 H18C . . 109.5 ?
    H18B C18 H18C . . 109.5 ?
    C17 C19 H19A . . 109.5 ?
    C17 C19 H19B . . 109.5 ?
    H19A C19 H19B . . 109.5 ?
    C17 C19 H19C . . 109.5 ?
    H19A C19 H19C . . 109.5 ?
    H19B C19 H19C . . 109.5 ?
    C17 C20 H20A . . 109.5 ?
    C17 C20 H20B . . 109.5 ?
    H20A C20 H20B . . 109.5 ?
    C17 C20 H20C . . 109.5 ?
    H20A C20 H20C . . 109.5 ?
    H20B C20 H20C . . 109.5 ?
    O6 C21 C22 . . 110.7(5) ?
    O6 C21 C23 . . 110.3(6) ?
    C22 C21 C23 . . 111.0(6) ?
    O6 C21 C24 . . 105.2(5) ?
    C22 C21 C24 . . 110.0(6) ?
    C23 C21 C24 . . 109.5(6) ?
    C21 C22 H22A . . 109.5 ?
    C21 C22 H22B . . 109.5 ?
    H22A C22 H22B . . 109.5 ?
    C21 C22 H22C . . 109.5 ?
    H22A C22 H22C . . 109.5 ?
    H22B C22 H22C . . 109.5 ?
    C21 C23 H23A . . 109.5 ?
    C21 C23 H23B . . 109.5 ?
    H23A C23 H23B . . 109.5 ?
    C21 C23 H23C . . 109.5 ?
    H23A C23 H23C . . 109.5 ?
    H23B C23 H23C . . 109.5 ?
    C21 C24 H24A . . 109.5 ?
    C21 C24 H24B . . 109.5 ?
    H24A C24 H24B . . 109.5 ?
    C21 C24 H24C . . 109.5 ?
    H24A C24 H24C . . 109.5 ?
    H24B C24 H24C . . 109.5 ?
    O7 C25 C28 . . 112.0(5) ?
    O7 C25 C27 . . 106.6(5) ?
    C28 C25 C27 . . 111.8(6) ?
    O7 C25 C26 . . 104.9(5) ?
    C28 C25 C26 . . 110.0(5) ?
    C27 C25 C26 . . 111.3(6) ?
    C25 C26 H26A . . 109.5 ?
    C25 C26 H26B . . 109.5 ?
    H26A C26 H26B . . 109.5 ?
    C25 C26 H26C . . 109.5 ?
    H26A C26 H26C . . 109.5 ?
    H26B C26 H26C . . 109.5 ?
    C25 C27 H27A . . 109.5 ?
    C25 C27 H27B . . 109.5 ?
    H27A C27 H27B . . 109.5 ?
    C25 C27 H27C . . 109.5 ?
    H27A C27 H27C . . 109.5 ?
    H27B C27 H27C . . 109.5 ?
    C25 C28 H28A . . 109.5 ?
    C25 C28 H28B . . 109.5 ?
    H28A C28 H28B . . 109.5 ?
    C25 C28 H28C . . 109.5 ?
    H28A C28 H28C . . 109.5 ?
    H28B C28 H28C . . 109.5 ?
    O8 C29 C30 . . 114.4(8) ?
    O8 C29 C31 . . 106.0(8) ?
    C30 C29 C31 . . 113.8(9) ?
    O8 C29 C32 . . 105.5(8) ?
    C30 C29 C32 . . 107.6(9) ?
    C31 C29 C32 . . 109.2(9) ?
    C29 C30 H30A . . 109.5 ?
    C29 C30 H30B . . 109.5 ?
    H30A C30 H30B . . 109.5 ?
    C29 C30 H30C . . 109.5 ?
    H30A C30 H30C . . 109.5 ?
    H30B C30 H30C . . 109.5 ?
    C29 C31 H31A . . 109.5 ?
    C29 C31 H31B . . 109.5 ?
    H31A C31 H31B . . 109.5 ?
    C29 C31 H31C . . 109.5 ?
    H31A C31 H31C . . 109.5 ?
    H31B C31 H31C . . 109.5 ?
    C29 C32 H32A . . 109.5 ?
    C29 C32 H32B . . 109.5 ?
    H32A C32 H32B . . 109.5 ?
    C29 C32 H32C . . 109.5 ?
    H32A C32 H32C . . 109.5 ?
    H32B C32 H32C . . 109.5 ?
    C35 C33 C36A . . 67.8(13) ?
    C35 C33 C34A . . 134.3(13) ?
    C36A C33 C34A . . 119.3(15) ?
    C35 C33 O9 . . 111.9(8) ?
    C36A C33 O9 . . 111.3(9) ?
    C34A C33 O9 . . 106.5(11) ?
    C35 C33 C34 . . 111.8(12) ?
    C36A C33 C34 . . 133.8(14) ?
    O9 C33 C34 . . 110.8(11) ?
    C36A C33 C35A . . 110.0(13) ?
    C34A C33 C35A . . 108.0(13) ?
    O9 C33 C35A . . 100.0(8) ?
    C35 C33 C36 . . 106.5(10) ?
    C34A C33 C36 . . 80.7(13) ?
    O9 C33 C36 . . 111.3(7) ?
    C34 C33 C36 . . 104.2(12) ?
    C33 C34 H34A . . 109.5 ?
    C33 C34 H34B . . 109.5 ?
    C33 C34 H34C . . 109.5 ?
    C33 C35 H35A . . 109.5 ?
    C33 C35 H35B . . 109.5 ?
    C33 C35 H35C . . 109.5 ?
    C33 C36 H36A . . 109.5 ?
    C33 C36 H36B . . 109.5 ?
    C33 C36 H36C . . 109.5 ?
    C33 C34A H34D . . 109.5 ?
    C33 C34A H34E . . 109.5 ?
    H34D C34A H34E . . 109.5 ?
    C33 C34A H34F . . 109.5 ?
    H34D C34A H34F . . 109.5 ?
    H34E C34A H34F . . 109.5 ?
    C33 C35A H35D . . 109.5 ?
    C33 C35A H35E . . 109.5 ?
    H35D C35A H35E . . 109.5 ?
    C33 C35A H35F . . 109.5 ?
    H35D C35A H35F . . 109.5 ?
    H35E C35A H35F . . 109.5 ?
    C33 C36A H36D . . 109.5 ?
    C33 C36A H36E . . 109.5 ?
    H36D C36A H36E . . 109.5 ?
    C33 C36A H36F . . 109.5 ?
    H36D C36A H36F . . 109.5 ?
    H36E C36A H36F . . 109.5 ?
    O10 C37 C38 . . 105.1(5) ?
    O10 C37 C39 . . 110.6(6) ?
    C38 C37 C39 . . 111.1(6) ?
    O10 C37 C40 . . 108.6(5) ?
    C38 C37 C40 . . 109.2(7) ?
    C39 C37 C40 . . 111.8(7) ?
    C37 C38 H38A . . 109.5 ?
    C37 C38 H38B . . 109.5 ?
    H38A C38 H38B . . 109.5 ?
    C37 C38 H38C . . 109.5 ?
    H38A C38 H38C . . 109.5 ?
    H38B C38 H38C . . 109.5 ?
    C37 C39 H39A . . 109.5 ?
    C37 C39 H39B . . 109.5 ?
    H39A C39 H39B . . 109.5 ?
    C37 C39 H39C . . 109.5 ?
    H39A C39 H39C . . 109.5 ?
    H39B C39 H39C . . 109.5 ?
    C37 C40 H40A . . 109.5 ?
    C37 C40 H40B . . 109.5 ?
    H40A C40 H40B . . 109.5 ?
    C37 C40 H40C . . 109.5 ?
    H40A C40 H40C . . 109.5 ?
    H40B C40 H40C . . 109.5 ?
    O11 C41 C42 . . 109.1(5) ?
    O11 C41 C44 . . 110.7(5) ?
    C42 C41 C44 . . 110.6(7) ?
    O11 C41 C43 . . 104.6(6) ?
    C42 C41 C43 . . 111.4(7) ?
    C44 C41 C43 . . 110.4(6) ?
    C41 C42 H42A . . 109.5 ?
    C41 C42 H42B . . 109.5 ?
    H42A C42 H42B . . 109.5 ?
    C41 C42 H42C . . 109.5 ?
    H42A C42 H42C . . 109.5 ?
    H42B C42 H42C . . 109.5 ?
    C41 C43 H43A . . 109.5 ?
    C41 C43 H43B . . 109.5 ?
    H43A C43 H43B . . 109.5 ?
    C41 C43 H43C . . 109.5 ?
    H43A C43 H43C . . 109.5 ?
    H43B C43 H43C . . 109.5 ?
    C41 C44 H44A . . 109.5 ?
    C41 C44 H44B . . 109.5 ?
    H44A C44 H44B . . 109.5 ?
    C41 C44 H44C . . 109.5 ?
    H44A C44 H44C . . 109.5 ?
    H44B C44 H44C . . 109.5 ?
    O12 C45 C48 . . 113.2(8) ?
    O12 C45 C46 . . 106.5(8) ?
    C48 C45 C46 . . 110.7(10) ?
    O12 C45 C47 . . 106.0(8) ?
    C48 C45 C47 . . 113.8(9) ?
    C46 C45 C47 . . 106.1(9) ?
    C45 C46 H46A . . 109.5 ?
    C45 C46 H46B . . 109.5 ?
    H46A C46 H46B . . 109.5 ?
    C45 C46 H46C . . 109.5 ?
    H46A C46 H46C . . 109.5 ?
    H46B C46 H46C . . 109.5 ?
    C45 C47 H47A . . 109.5 ?
    C45 C47 H47B . . 109.5 ?
    H47A C47 H47B . . 109.5 ?
    C45 C47 H47C . . 109.5 ?
    H47A C47 H47C . . 109.5 ?
    H47B C47 H47C . . 109.5 ?
    C45 C48 H48A . . 109.5 ?
    C45 C48 H48B . . 109.5 ?
    H48A C48 H48B . . 109.5 ?
    C45 C48 H48C . . 109.5 ?
    H48A C48 H48C . . 109.5 ?
    H48B C48 H48C . . 109.5 ?
    N1 C49 C50 . . 122.9(6) ?
    N1 C49 H49 . . 118.5 ?
    C50 C49 H49 . . 118.5 ?
    C49 C50 C51 . . 119.4(5) ?
    C49 C50 H50 . . 120.3 ?
    C51 C50 H50 . . 120.3 ?
    C58 C51 C50 . . 117.2(5) ?
    C58 C51 C52 . . 120.9(6) ?
    C50 C51 C52 . . 121.7(5) ?
    C53 C52 C57 . . 117.5(6) ?
    C53 C52 C51 . . 121.6(6) ?
    C57 C52 C51 . . 120.7(6) ?
    C54 C53 C52 . . 119.8(6) ?
    C54 C53 H53 . . 120.1 ?
    C52 C53 H53 . . 120.1 ?
    N2 C54 C53 . . 122.9(6) ?
    N2 C54 H54 . . 118.6 ?
    C53 C54 H54 . . 118.6 ?
    N2 C56 C57 . . 122.9(6) ?
    N2 C56 H56 . . 118.6 ?
    C57 C56 H56 . . 118.6 ?
    C56 C57 C52 . . 118.9(6) ?
    C56 C57 H57 . . 120.6 ?
    C52 C57 H57 . . 120.6 ?
    C59 C58 C51 . . 119.9(6) ?
    C59 C58 H58 . . 120 ?
    C51 C58 H58 . . 120 ?
    N1 C59 C58 . . 122.5(5) ?
    N1 C59 H59 . . 118.7 ?
    C58 C59 H59 . . 118.7 ?
    O13 C60 H60A . . 109.5 ?
    O13 C60 H60B . . 109.5 ?
    H60A C60 H60B . . 109.5 ?
    O13 C60 H60C . . 109.5 ?
    H60A C60 H60C . . 109.5 ?
    H60B C60 H60C . . 109.5 ?
    C60 O13 Zn2 . . 124.5(4) ?
    C60 O13 H13A . . 111(5) ?
    Zn2 O13 H13A . . 117(4) ?
loop_
    _geom_torsion_atom_site_label_1
    _geom_torsion_atom_site_label_2
    _geom_torsion_atom_site_label_3
    _geom_torsion_atom_site_label_4
    _geom_torsion_site_symmetry_1
    _geom_torsion_site_symmetry_2
    _geom_torsion_site_symmetry_3
    _geom_torsion_site_symmetry_4
    _geom_torsion
    _geom_torsion_publ_flag
    N1 Zn1 S1 Si1 . . . . 84.07(16) ?
    S2 Zn1 S1 Si1 . . . . -109.63(11) ?
    O1 Zn1 S1 Si1 . . . . -4.64(12) ?
    O4 Zn1 S1 Si1 . . . . 176.98(12) ?
    N1 Zn1 S2 Si2 . . . . 92.88(17) ?
    S1 Zn1 S2 Si2 . . . . -73.10(12) ?
    O1 Zn1 S2 Si2 . . . . -166.61(12) ?
    O4 Zn1 S2 Si2 . . . . 8.02(11) ?
    N2 Zn2 S3 Si3 . . . . -73.62(17) ?
    O13 Zn2 S3 Si3 . . . . -171.46(13) ?
    S4 Zn2 S3 Si3 . . . . 70.56(12) ?
    N2 Zn2 S4 Si4 . . . . -141.77(16) ?
    O13 Zn2 S4 Si4 . . . . -45.08(15) ?
    S3 Zn2 S4 Si4 . . . . 73.25(12) ?
    Zn1 S1 Si1 O3 . . . . 130.0(2) ?
    Zn1 S1 Si1 O2 . . . . -105.65(18) ?
    Zn1 S1 Si1 O1 . . . . 6.58(17) ?
    Zn1 S2 Si2 O5 . . . . 111.0(2) ?
    Zn1 S2 Si2 O6 . . . . -127.46(19) ?
    Zn1 S2 Si2 O4 . . . . -12.39(17) ?
    Zn2 S3 Si3 O9 . . . . 10.0(2) ?
    Zn2 S3 Si3 O8 . . . . 123.7(2) ?
    Zn2 S3 Si3 O7 . . . . -114.32(19) ?
    Zn2 S4 Si4 O12 . . . . -49.28(19) ?
    Zn2 S4 Si4 O11 . . . . -176.06(18) ?
    Zn2 S4 Si4 O10 . . . . 65.8(2) ?
    O3 Si1 O1 C1 . . . . 65.0(6) ?
    O2 Si1 O1 C1 . . . . -49.0(6) ?
    S1 Si1 O1 C1 . . . . -170.2(5) ?
    O3 Si1 O1 Zn1 . . . . -131.1(2) ?
    O2 Si1 O1 Zn1 . . . . 114.8(2) ?
    S1 Si1 O1 Zn1 . . . . -6.34(16) ?
    N1 Zn1 O1 C1 . . . . 61.1(5) ?
    S2 Zn1 O1 C1 . . . . -52.5(5) ?
    S1 Zn1 O1 C1 . . . . 168.8(5) ?
    N1 Zn1 O1 Si1 . . . . -101.9(2) ?
    S2 Zn1 O1 Si1 . . . . 144.49(14) ?
    S1 Zn1 O1 Si1 . . . . 5.79(15) ?
    O3 Si1 O2 C5 . . . . 45.9(6) ?
    O1 Si1 O2 C5 . . . . 165.6(6) ?
    S1 Si1 O2 C5 . . . . -83.4(6) ?
    O2 Si1 O3 C9 . . . . -163.3(6) ?
    O1 Si1 O3 C9 . . . . 83.5(6) ?
    S1 Si1 O3 C9 . . . . -33.6(6) ?
    O5 Si2 O4 C13 . . . . 70.5(5) ?
    O6 Si2 O4 C13 . . . . -43.7(5) ?
    S2 Si2 O4 C13 . . . . -164.9(5) ?
    O5 Si2 O4 Zn1 . . . . -113.6(2) ?
    O6 Si2 O4 Zn1 . . . . 132.24(19) ?
    S2 Si2 O4 Zn1 . . . . 10.98(15) ?
    N1 Zn1 O4 C13 . . . . 53.2(5) ?
    S2 Zn1 O4 C13 . . . . 165.1(5) ?
    S1 Zn1 O4 C13 . . . . -54.9(5) ?
    N1 Zn1 O4 Si2 . . . . -122.2(2) ?
    S2 Zn1 O4 Si2 . . . . -10.24(14) ?
    S1 Zn1 O4 Si2 . . . . 129.79(16) ?
    O6 Si2 O5 C17 . . . . -170.3(6) ?
    O4 Si2 O5 C17 . . . . 74.6(7) ?
    S2 Si2 O5 C17 . . . . -43.1(7) ?
    O5 Si2 O6 C21 . . . . 38.7(6) ?
    O4 Si2 O6 C21 . . . . 158.6(5) ?
    S2 Si2 O6 C21 . . . . -88.4(5) ?
    O9 Si3 O7 C25 . . . . -80.1(6) ?
    O8 Si3 O7 C25 . . . . 166.6(5) ?
    S3 Si3 O7 C25 . . . . 40.9(6) ?
    O9 Si3 O8 C29 . . . . -177.0(8) ?
    O7 Si3 O8 C29 . . . . -58.6(8) ?
    S3 Si3 O8 C29 . . . . 68.7(8) ?
    O8 Si3 O9 C33 . . . . 59.0(6) ?
    O7 Si3 O9 C33 . . . . -55.1(6) ?
    S3 Si3 O9 C33 . . . . 178.5(5) ?
    O12 Si4 O10 C37 . . . . -159.1(5) ?
    O11 Si4 O10 C37 . . . . -38.6(6) ?
    S4 Si4 O10 C37 . . . . 83.8(5) ?
    O12 Si4 O11 C41 . . . . -80.9(6) ?
    O10 Si4 O11 C41 . . . . 165.3(6) ?
    S4 Si4 O11 C41 . . . . 42.4(6) ?
    O11 Si4 O12 C45 . . . . -62.1(9) ?
    O10 Si4 O12 C45 . . . . 51.9(9) ?
    S4 Si4 O12 C45 . . . . 172.3(8) ?
    S2 Zn1 N1 C59 . . . . -176.4(4) ?
    S1 Zn1 N1 C59 . . . . -5.9(5) ?
    O1 Zn1 N1 C59 . . . . 72.3(5) ?
    O4 Zn1 N1 C59 . . . . -102.5(5) ?
    S2 Zn1 N1 C49 . . . . -2.2(5) ?
    S1 Zn1 N1 C49 . . . . 168.3(4) ?
    O1 Zn1 N1 C49 . . . . -113.6(5) ?
    O4 Zn1 N1 C49 . . . . 71.6(5) ?
    O13 Zn2 N2 C54 . . . . -87.8(5) ?
    S4 Zn2 N2 C54 . . . . 13.4(5) ?
    S3 Zn2 N2 C54 . . . . 169.4(5) ?
    O13 Zn2 N2 C56 . . . . 96.7(5) ?
    S4 Zn2 N2 C56 . . . . -162.1(4) ?
    S3 Zn2 N2 C56 . . . . -6.1(5) ?
    Si1 O1 C1 C2 . . . . -42.1(8) ?
    Zn1 O1 C1 C2 . . . . 160.4(5) ?
    Si1 O1 C1 C3 . . . . -162.2(5) ?
    Zn1 O1 C1 C3 . . . . 40.3(8) ?
    Si1 O1 C1 C4 . . . . 79.0(6) ?
    Zn1 O1 C1 C4 . . . . -78.5(7) ?
    Si1 O2 C5 C8 . . . . 40.1(9) ?
    Si1 O2 C5 C6 . . . . -82.2(7) ?
    Si1 O2 C5 C7 . . . . 160.4(6) ?
    Si1 O3 C9 C12 . . . . -44.4(9) ?
    Si1 O3 C9 C10 . . . . -164.8(6) ?
    Si1 O3 C9 C11 . . . . 76.6(7) ?
    Si2 O4 C13 C14 . . . . -158.0(5) ?
    Zn1 O4 C13 C14 . . . . 28.1(8) ?
    Si2 O4 C13 C16 . . . . -38.6(7) ?
    Zn1 O4 C13 C16 . . . . 147.6(5) ?
    Si2 O4 C13 C15 . . . . 83.2(6) ?
    Zn1 O4 C13 C15 . . . . -90.7(6) ?
    Si2 O5 C17 C18 . . . . -43.3(9) ?
    Si2 O5 C17 C19 . . . . 81.1(8) ?
    Si2 O5 C17 C20 . . . . -161.4(6) ?
    Si2 O6 C21 C22 . . . . 40.5(8) ?
    Si2 O6 C21 C23 . . . . -82.7(7) ?
    Si2 O6 C21 C24 . . . . 159.3(5) ?
    Si3 O7 C25 C28 . . . . 33.0(8) ?
    Si3 O7 C25 C27 . . . . -89.5(6) ?
    Si3 O7 C25 C26 . . . . 152.3(5) ?
    Si3 O8 C29 C30 . . . . -8.7(14) ?
    Si3 O8 C29 C31 . . . . -134.9(7) ?
    Si3 O8 C29 C32 . . . . 109.3(8) ?
    Si3 O9 C33 C35 . . . . 103.0(10) ?
    Si3 O9 C33 C36A . . . . 29.3(15) ?
    Si3 O9 C33 C34A . . . . -102.3(13) ?
    Si3 O9 C33 C34 . . . . -131.5(11) ?
    Si3 O9 C33 C35A . . . . 145.4(9) ?
    Si3 O9 C33 C36 . . . . -16.0(11) ?
    Si4 O10 C37 C38 . . . . -163.9(5) ?
    Si4 O10 C37 C39 . . . . -43.8(8) ?
    Si4 O10 C37 C40 . . . . 79.3(8) ?
    Si4 O11 C41 C42 . . . . -84.6(7) ?
    Si4 O11 C41 C44 . . . . 37.3(9) ?
    Si4 O11 C41 C43 . . . . 156.2(6) ?
    Si4 O12 C45 C48 . . . . 17.0(14) ?
    Si4 O12 C45 C46 . . . . -104.8(9) ?
    Si4 O12 C45 C47 . . . . 142.5(7) ?
    C59 N1 C49 C50 . . . . 2.3(9) ?
    Zn1 N1 C49 C50 . . . . -171.9(5) ?
    N1 C49 C50 C51 . . . . 0.3(10) ?
    C49 C50 C51 C58 . . . . -3.2(9) ?
    C49 C50 C51 C52 . . . . 172.0(6) ?
    C58 C51 C52 C53 . . . . 146.2(7) ?
    C50 C51 C52 C53 . . . . -28.8(10) ?
    C58 C51 C52 C57 . . . . -30.0(9) ?
    C50 C51 C52 C57 . . . . 155.1(6) ?
    C57 C52 C53 C54 . . . . 1.8(10) ?
    C51 C52 C53 C54 . . . . -174.5(6) ?
    C56 N2 C54 C53 . . . . -2.4(10) ?
    Zn2 N2 C54 C53 . . . . -178.0(5) ?
    C52 C53 C54 N2 . . . . 0.3(10) ?
    C54 N2 C56 C57 . . . . 2.3(9) ?
    Zn2 N2 C56 C57 . . . . 178.0(5) ?
    N2 C56 C57 C52 . . . . -0.2(10) ?
    C53 C52 C57 C56 . . . . -1.8(10) ?
    C51 C52 C57 C56 . . . . 174.5(6) ?
    C50 C51 C58 C59 . . . . 3.6(9) ?
    C52 C51 C58 C59 . . . . -171.6(6) ?
    C49 N1 C59 C58 . . . . -1.9(9) ?
    Zn1 N1 C59 C58 . . . . 172.5(5) ?
    C51 C58 C59 N1 . . . . -1.1(10) ?
    N2 Zn2 O13 C60 . . . . -92.0(5) ?
    S4 Zn2 O13 C60 . . . . 161.5(5) ?
    S3 Zn2 O13 C60 . . . . 18.4(5) ?
loop_
    _geom_hbond_atom_site_label_D
    _geom_hbond_atom_site_label_H
    _geom_hbond_atom_site_label_A
    _geom_hbond_site_symmetry_A
    _geom_hbond_distance_DH
    _geom_hbond_distance_HA
    _geom_hbond_distance_DA
    _geom_hbond_angle_DHA
    O13 H13A O10 . 0.990(10)
                           1.86(4) 2.771(6) 151(6)
data_global
_journal_date_recd_electronic     2008-03-12
_journal_date_accepted     2008-03-26
_journal_name_full     'Acta Crystallographica, Section E'
_journal_year     2008
_journal_volume     64
_journal_issue      5
_journal_page_first     m616
_journal_page_last     m617
_journal_paper_category     QM
_journal_coeditor_code     CI2570
_publ_contact_author_name     'Do\/l\;ega, Anna'
_publ_contact_author_address
;
Department of Inorganic Chemistry,
Faculty of Chemistry,
Gda\'nsk University of Technology
11/12 G. Narutowicz St., 80952 - PL Gda\'nsk, Poland
;
_publ_contact_author_email     ania@chem.pg.gda.pl
_publ_contact_author_fax     '048 58 3472694'
_publ_contact_author_phone     '048 58 3472983'
_publ_section_title
;\
\m-4,4'-Bipyridyl-1:2\k^2^<i>N</i>:<i>N</i>'-methanol-2\kO-tetrakis(tri-\
<i>tert</i>-butoxysilanethiolato)-1\k^4^O,S;2\k^2^S-dizinc(II)
;
loop_
    _publ_author_name
    _publ_author_footnote
    _publ_author_address
    'Do\/l\;ega, Anna' .
;
Department of Inorganic Chemistry,
Faculty of Chemistry,
Gda\'nsk University of Technology
11/12 G. Narutowicz Street, 80952-PL Gda\'nsk,
Poland
;
    'Baranowska, Katarzyna' .
;
Department of Inorganic Chemistry,
Faculty of Chemistry,
Gda\'nsk University of Technology
11/12 G. Narutowicz Street, 80952-PL Gda\'nsk,
Poland
;
