# Supplementary material for: μ-4,4′-Bipyridyl-1:2κ2 N:N′-methanol-2κO-tetrakis(tri-tert-butoxy­silanethiol­ato)-1κ4 O,S;2κ2 S-dizinc(II)
Source: Acta Crystallogr Sect E Struct Rep Online. 2008 Apr 2;64(Pt 5):m616–7. doi: 10.1107/S1600536808008210 (PMC2961171; doi:10.1107/S1600536808008210)
Supplement: Supplementary file 2 [file e-64-0m616-Isup2.hkl]

#
# h,k,l, Fc-squared, Fo-squared, sigma(Fo-squared) and status flag
#
data_I
_shelx_title ' ANIA39 in Cc'
_shelx_refln_list_code          4
_shelx_F_calc_maximum      456.87
_exptl_crystal_F_000      3088.00
_reflns_d_resolution_high  0.8393
 
loop_
 _symmetry_equiv_pos_as_xyz
 'x, y, z'
 'x, -y, z+1/2'
 'x+1/2, y+1/2, z'
 'x+1/2, -y+1/2, z+1/2'
 
_cell_length_a     9.5897
_cell_length_b    36.8378
_cell_length_c    22.7611
_cell_angle_alpha  90.000
_cell_angle_beta   99.127
_cell_angle_gamma  90.000
 
_shelx_F_squared_multiplier     1.000
 
loop_
 _refln_index_h
 _refln_index_k
 _refln_index_l
 _refln_F_squared_calc
 _refln_F_squared_meas
 _refln_F_squared_sigma
 _refln_observed_status
   2   2 -27     3075.89     3246.95    236.66 o
   2   4 -27     1399.44     2035.24    373.74 o
   2   0 -26     6485.57     5948.98    319.47 o
   4   0 -26      399.81      638.81    307.11 o
   3   1 -26     2907.95     3283.03    231.18 o
   2   2 -26     2212.94     2231.65    227.53 o
   4   2 -26      598.82      449.26    218.38 o
   3   3 -26      997.47      992.10    218.50 o
   2   4 -26      563.56      991.07    358.00 o
   4   4 -26       60.65       55.18    211.39 o
   3   5 -26     2442.37     2270.90    215.24 o
   2   6 -26     1849.94     2091.60    364.10 o
   4   6 -26     1796.87     1704.39    216.96 o
   1   7 -26      278.66      526.15    352.33 o
   3   7 -26      372.50      463.66    206.35 o
   2   8 -26      245.97      752.77    369.32 o
   4   8 -26       68.22       84.59    210.43 o
   1   9 -26      472.96      588.07    339.88 o
   3   9 -26      714.05      708.97    218.23 o
   2  10 -26      683.90      672.29    352.25 o
   1  11 -26      282.77      137.32    364.72 o
   3  11 -26     1780.65     1591.85    203.33 o
   2  12 -26      251.69      670.55    401.27 o
   3   1 -25     2848.24     3144.04    211.83 o
   5   1 -25      312.31      177.70    192.95 o
   2   2 -25     4949.51     4594.31    308.89 o
   4   2 -25     3392.17     3116.81    217.97 o
   6   2 -25      616.03      744.32    174.62 o
   3   3 -25     3596.60     3294.19    249.03 o
   5   3 -25      453.80      206.98    209.17 o
   2   4 -25     2666.80     2688.51    313.37 o
   4   4 -25      519.39      533.46    216.70 o
   3   5 -25      979.04      938.83    220.81 o
   5   5 -25      182.12       73.64    206.50 o
   2   6 -25      999.30     1033.82    336.86 o
   4   6 -25     2292.88     2140.21    201.76 o
   1   7 -25      196.46      244.11    321.74 o
   3   7 -25     1638.63     1706.46    213.43 o
   5   7 -25     3576.07     3530.79    285.34 o
   2   8 -25       32.03      424.57    354.86 o
   4   8 -25      922.52     1078.53    195.00 o
   1   9 -25     1287.93     1364.64    353.75 o
   3   9 -25     1472.42     1471.39    216.93 o
   5   9 -25      280.42      213.81    351.54 o
   2  10 -25     2465.25     2729.71    351.53 o
   4  10 -25     2842.61     2756.74    203.90 o
   1  11 -25       90.39      298.97    366.05 o
   3  11 -25     1661.46     1625.91    201.43 o
   5  11 -25     3834.83     3709.03    387.82 o
   0  12 -25     1419.54     1193.61    364.95 o
   2  12 -25      552.83      407.14    377.38 o
   4  12 -25      378.17      -93.41    357.27 o
   1  13 -25      982.10      955.40    352.06 o
   3  13 -25     4189.30     3904.46    202.49 o
   0  14 -25      942.53     1368.93    379.74 o
   2  14 -25     1253.87     1215.90    372.39 o
   4  14 -25      375.03      138.54    368.09 o
   1  15 -25     2484.88     2550.22    397.05 o
   3  15 -25      609.17      813.79    366.88 o
   2  16 -25      449.83      538.66    375.96 o
   2   0 -24    12103.37    11908.87    309.70 o
   4   0 -24     1807.58     1852.41    283.25 o
   6   0 -24      825.27     1061.98    266.64 o
   3   1 -24     5727.82     6098.03    216.08 o
   5   1 -24      191.01       80.43    200.13 o
   2   2 -24      805.21     1295.52    305.99 o
   4   2 -24     1180.88     1462.43    200.86 o
   6   2 -24      276.93      301.93    184.03 o
   3   3 -24     2465.46     2464.04    209.03 o
   5   3 -24     1036.02      910.57    203.58 o
   2   4 -24      739.77     1040.70    297.63 o
   4   4 -24     4293.29     3935.70    208.58 o
   6   4 -24      112.16      186.03    183.84 o
   3   5 -24     2109.01     1962.94    221.19 o
   5   5 -24      818.76      616.51    194.61 o
   2   6 -24     1607.12     1541.67    314.79 o
   4   6 -24     1598.22     1492.61    272.02 o
   6   6 -24       44.18       88.01    275.15 o
   1   7 -24      250.10      744.89    333.07 o
   3   7 -24      232.45      290.04    198.74 o
   5   7 -24     1347.07     1591.35    200.73 o
   2   8 -24      225.45      263.42    337.49 o
   4   8 -24      270.21      176.44    201.44 o
   6   8 -24      871.67      818.54    317.25 o
   1   9 -24     1896.06     2218.43    324.32 o
   3   9 -24      450.24      274.61    201.99 o
   5   9 -24       56.52     -224.98    351.64 o
   2  10 -24      475.29      509.14    345.10 o
   4  10 -24     2789.54     2708.83    193.08 o
   6  10 -24      982.08      945.48    318.39 o
   1  11 -24      140.13      417.89    343.33 o
   3  11 -24     2550.48     2654.40    192.61 o
   5  11 -24     1307.67     1259.49    338.05 o
   0  12 -24      330.61      323.72    350.17 o
   2  12 -24      141.78       86.36    355.54 o
   4  12 -24      414.95      534.81    340.97 o
   1  13 -24      791.38      962.88    367.26 o
   3  13 -24       58.20      -97.27    344.64 o
   5  13 -24      747.15     1114.86    338.15 o
   0  14 -24      366.78      792.24    353.92 o
   2  14 -24     3804.81     4006.37    346.58 o
   4  14 -24      979.93      755.44    374.63 o
   1  15 -24      261.13      196.26    378.73 o
   3  15 -24     2280.29     2273.01    366.80 o
   5  15 -24     2303.82     2045.44    338.91 o
   0  16 -24      712.64     1114.38    354.51 o
   2  16 -24     2740.65     2791.22    363.46 o
   4  16 -24      306.58      152.68    348.53 o
  -1  17 -24      382.14      430.32    383.90 o
   1  17 -24      923.36     1284.39    373.83 o
   3  17 -24     1708.88     1399.29    360.46 o
   0  18 -24     5370.94     5955.28    391.19 o
   2  18 -24     2025.18     1836.13    380.66 o
   4  18 -24     3069.69     3290.99    378.90 o
   1  19 -24     6325.68     6178.13    407.01 o
   3  19 -24     1317.95     1255.28    395.81 o
   2  20 -24     1270.89     1480.41    386.71 o
   3   1 -23     3319.93     3205.73    209.70 o
   5   1 -23     2412.10     1736.50    204.62 o
   7   1 -23      508.97      465.44    174.74 o
   2   2 -23     2734.82     2653.75    282.83 o
   4   2 -23     3767.70     3553.12    200.10 o
   6   2 -23      262.62      394.70    184.76 o
   3   3 -23     6425.34     7176.09    294.28 o
   5   3 -23     1136.86     1073.53    194.97 o
   7   3 -23      365.73      281.48    165.19 o
   2   4 -23     7247.26     7439.16    292.10 o
   4   4 -23     1024.27     1211.23    208.61 o
   6   4 -23     1013.43      818.10    175.15 o
   3   5 -23     1637.04     1894.60    201.75 o
   5   5 -23      209.58      -14.56    188.38 o
   7   5 -23      622.79      849.72    270.90 o
   2   6 -23     2870.44     3003.92    296.07 o
   4   6 -23     6857.73     6951.48    201.22 o
   6   6 -23      566.53      372.50    160.62 o
   3   7 -23       69.77      128.43    199.66 o
   5   7 -23     4461.73     4006.61    179.43 o
   7   7 -23      124.03       36.06    284.24 o
   2   8 -23      278.40      313.56    298.31 o
   4   8 -23     1245.99     1071.02    183.09 o
   6   8 -23     3073.53     3080.94    311.29 o
   1   9 -23     2620.40     3055.54    307.36 o
   3   9 -23      740.76      826.89    186.57 o
   5   9 -23     4190.45     4192.62    186.00 o
   7   9 -23     1639.32     2076.74    306.74 o
   2  10 -23      383.48      291.54    321.47 o
   4  10 -23     3532.59     3363.80    182.81 o
   6  10 -23      139.48       27.51    314.73 o
   1  11 -23       63.84      134.33    334.52 o
   3  11 -23     2346.22     2188.52    182.26 o
   5  11 -23     3134.41     3320.50    308.06 o
   2  12 -23     2495.66     2695.20    334.90 o
   4  12 -23      188.51      178.08    333.07 o
   6  12 -23     1642.33     1672.60    296.32 o
   1  13 -23      338.88      572.56    334.60 o
   3  13 -23     4754.44     4331.79    340.22 o
   5  13 -23     1491.73     2069.56    329.39 o
   0  14 -23      724.68      902.13    321.81 o
   2  14 -23     3068.15     3104.88    338.16 o
   4  14 -23     1816.97     1698.83    346.33 o
   6  14 -23     1685.15     1527.78    324.25 o
   1  15 -23     5167.34     5083.76    354.93 o
   3  15 -23     4135.81     4010.99    343.14 o
   5  15 -23      237.95      181.51    332.78 o
   0  16 -23     4209.46     5084.47    355.20 o
   2  16 -23      187.28       69.62    359.72 o
   4  16 -23     2706.55     2056.24    362.82 o
  -1  17 -23     2787.94     3138.21    362.64 o
   1  17 -23     3776.41     3904.64    358.95 o
   3  17 -23      275.71      115.80    352.73 o
   5  17 -23     3220.41     3187.87    323.70 o
   0  18 -23     1341.97     1640.36    370.78 o
   2  18 -23     5260.23     5357.06    333.42 o
   4  18 -23     1123.56     1016.91    378.69 o
  -1  19 -23       69.90      169.39    390.10 o
   1  19 -23       56.40     -213.81    364.98 o
   3  19 -23      329.92      685.30    375.29 o
   0  20 -23      286.28       86.43    385.99 o
   2  20 -23     2032.01     1809.47    373.13 o
   4  20 -23      516.60      828.33    356.93 o
  -1  21 -23      638.73     1010.88    383.31 o
   1  21 -23     6572.86     7166.44    364.24 o
   3  21 -23      166.90      102.69    398.08 o
   0  22 -23     1249.37     1200.85    388.10 o
   2  22 -23     2789.96     2939.48    406.86 o
   1  23 -23     2172.31     2351.64    392.63 o
   4   0 -22    12137.89    11978.95    289.84 o
   6   0 -22     2583.74     2381.09    245.68 o
   8   0 -22     1485.44     1098.04    239.98 o
   3   1 -22     4388.36     4373.58    196.96 o
   5   1 -22     1977.55     1828.88    197.25 o
   7   1 -22      740.95      769.32    164.16 o
   2   2 -22       42.14      255.11    279.38 o
   4   2 -22     7256.22     6455.88    194.55 o
   6   2 -22     1119.27      991.64    176.37 o
   8   2 -22      306.43      236.89    253.91 o
   3   3 -22    10761.52    11888.27    204.24 o
   5   3 -22     3073.31     2810.51    187.47 o
   7   3 -22      644.31      548.18    162.71 o
   2   4 -22     1095.69     1208.28    298.50 o
   4   4 -22     2351.50     2098.23    194.74 o
   6   4 -22     3105.31     2496.33    163.02 o
   3   5 -22     4504.11     4820.49    209.75 o
   5   5 -22     6396.23     6649.59    186.99 o
   7   5 -22     1935.89     1752.79    266.50 o
   2   6 -22     2503.36     2475.52    297.75 o
   4   6 -22     1454.83     1555.56    194.22 o
   6   6 -22     1111.20     1268.66    172.06 o
   3   7 -22     1034.35     1017.07    192.53 o
   5   7 -22     5437.69     4967.89    179.35 o
   7   7 -22     1418.55     1225.47    253.14 o
   2   8 -22     4539.34     4032.59    296.12 o
   4   8 -22     1948.69     2024.55    286.14 o
   6   8 -22      805.72      732.56    272.47 o
   1   9 -22     1495.32     2178.14    281.43 o
   3   9 -22       77.80       12.87    193.59 o
   5   9 -22      128.62      -17.05    178.46 o
   7   9 -22      112.80      -86.46    295.56 o
   2  10 -22      665.00      956.71    331.24 o
   4  10 -22     3009.42     2770.35    177.51 o
   6  10 -22      466.83      553.29    317.31 o
   1  11 -22     1947.51     1642.18    324.56 o
   3  11 -22     1808.29     2011.57    310.67 o
   5  11 -22     1024.83      774.79    283.19 o
   7  11 -22      171.14      260.83    314.90 o
   2  12 -22     1466.01     1038.18    310.37 o
   4  12 -22     1185.62      993.87    163.05 o
   6  12 -22     5204.83     5534.31    315.85 o
   1  13 -22     4496.98     4849.55    297.83 o
   3  13 -22       71.48      -22.42    322.70 o
   5  13 -22      874.41      906.83    310.60 o
   7  13 -22     2400.12     2263.18    312.12 o
   0  14 -22     8391.40     7814.88    320.53 o
   2  14 -22     1285.01     1175.69    316.59 o
   4  14 -22     4802.23     4351.78    327.25 o
   6  14 -22      234.02      281.68    331.66 o
   1  15 -22       26.39       34.36    327.59 o
   3  15 -22     5566.83     5940.15    328.89 o
   5  15 -22     1679.54     1881.32    334.74 o
   0  16 -22     3968.97     4221.52    310.34 o
   2  16 -22     2282.12     2002.98    337.31 o
   4  16 -22      699.54      172.57    339.33 o
   6  16 -22      822.43     1184.62    335.18 o
  -1  17 -22     1400.76     2192.13    328.78 o
   1  17 -22     8589.44     8698.99    361.58 o
   3  17 -22     2143.06     2023.14    331.50 o
   5  17 -22     3838.61     4050.18    341.67 o
   0  18 -22     2639.99     2626.12    348.44 o
   2  18 -22     5209.12     5309.24    345.34 o
   4  18 -22     3437.86     3385.14    360.80 o
   6  18 -22      136.95      136.16    328.85 o
  -1  19 -22      557.95      304.96    369.04 o
   1  19 -22     4157.97     3965.46    318.82 o
   3  19 -22     6271.12     6365.06    353.26 o
   5  19 -22     1122.80     1158.37    346.07 o
  -2  20 -22      496.12      668.48    363.66 o
   0  20 -22     2393.53     2564.38    347.80 o
   2  20 -22     2312.43     2144.93    352.90 o
   4  20 -22     1569.58     1338.47    347.19 o
  -1  21 -22      278.52      424.69    363.23 o
   1  21 -22     1059.76     1071.13    346.14 o
   3  21 -22     2068.10     1576.23    374.66 o
   5  21 -22     2276.41     2130.48    348.62 o
   0  22 -22      581.66      634.70    362.64 o
   2  22 -22     6083.45     6051.22    346.76 o
   4  22 -22       77.39      237.31    349.51 o
  -1  23 -22      386.17      456.23    391.25 o
   1  23 -22      640.67      855.66    371.88 o
   3  23 -22       35.72     -313.30    394.50 o
   0  24 -22     5963.56     6704.80    398.41 o
   2  24 -22     4241.36     3709.96    381.22 o
   1  25 -22     1247.62      956.77    375.70 o
   3   1 -21     5619.54     6112.12    184.55 o
   5   1 -21     1633.70     1681.93    182.42 o
   7   1 -21      159.30       -4.27    156.07 o
   2   2 -21     4171.82     3885.35    276.76 o
   4   2 -21     5412.45     4972.73    238.07 o
   6   2 -21     2452.80     2155.03    172.14 o
   8   2 -21     2573.37     2637.56    259.39 o
   3   3 -21    10355.83    10532.72    190.48 o
   5   3 -21    13452.84    12064.07    199.79 o
   7   3 -21     5578.46     5536.03    449.22 o
   2   4 -21     6284.14     6507.98    264.54 o
   4   4 -21     5371.61     5289.28    192.10 o
   6   4 -21      287.71      358.95    167.30 o
   8   4 -21      546.78      370.06    261.79 o
   3   5 -21     1956.43     2279.33    315.08 o
   5   5 -21      245.81      169.22    185.87 o
   7   5 -21      765.94      809.07    256.67 o
   2   6 -21      391.75      634.10    288.57 o
   4   6 -21    12704.01    12314.62    400.91 o
   6   6 -21     3264.15     3515.78    164.34 o
   8   6 -21     1822.16     1610.16    257.99 o
   3   7 -21     2805.16     2641.00    177.79 o
   5   7 -21     3498.40     3387.20    205.93 o
   7   7 -21      775.58      582.16    268.23 o
   2   8 -21     1296.79     1816.78    302.29 o
   4   8 -21     3736.41     3545.49    180.03 o
   6   8 -21     9117.50     9229.74    296.06 o
   8   8 -21     2120.32     1670.34    276.92 o
   1   9 -21     1387.67     1552.11    288.97 o
   3   9 -21      945.89      922.10    177.88 o
   5   9 -21     3054.23     2342.73    168.00 o
   7   9 -21     1017.28      986.98    266.91 o
   2  10 -21     2596.58     2485.69    309.48 o
   4  10 -21     1610.87     1669.06    167.21 o
   6  10 -21      699.71      483.71    286.52 o
   8  10 -21     2272.79     2321.18    294.92 o
   1  11 -21     4104.37     4363.84    320.71 o
   3  11 -21     1320.16     1259.84    307.67 o
   5  11 -21     4117.68     3805.55    295.56 o
   7  11 -21     4407.08     3722.02    280.40 o
   2  12 -21       79.32      288.13    306.97 o
   4  12 -21      792.99      680.94    158.03 o
   6  12 -21      299.82      582.93    298.87 o
   1  13 -21    15097.07    15241.71    346.06 o
   3  13 -21      269.76      122.08    318.09 o
   5  13 -21     5471.01     5691.16    291.37 o
   7  13 -21      944.74     1082.97    307.77 o
   0  14 -21      194.48      354.93    300.25 o
   2  14 -21     3043.80     3137.08    321.69 o
   4  14 -21     3711.22     3034.18    306.70 o
   6  14 -21        3.33      -11.52    325.58 o
   1  15 -21     3482.54     3340.38    305.66 o
   3  15 -21     4588.07     3943.12    328.57 o
   5  15 -21       75.16      -17.04    312.57 o
   7  15 -21      376.29      544.25    345.48 o
   0  16 -21     4548.97     4892.22    302.14 o
   2  16 -21     4856.45     4313.39    305.33 o
   4  16 -21     1257.89     1023.01    342.18 o
   6  16 -21     2126.79     2708.86    320.73 o
   1  17 -21     6147.79     6580.16    317.54 o
   3  17 -21     1131.39     1119.62    341.31 o
   5  17 -21     3353.78     3344.55    321.88 o
   7  17 -21       92.59       96.89    319.92 o
   0  18 -21     1456.58     1698.36    333.15 o
   2  18 -21     4132.58     4078.13    337.20 o
   4  18 -21     3484.19     3582.29    325.74 o
   6  18 -21     1808.25     1733.79    343.93 o
  -1  19 -21      295.51      781.57    347.25 o
   1  19 -21      988.58     1109.74    326.52 o
   3  19 -21     2503.63     2065.78    324.28 o
   5  19 -21      283.74      272.50    342.10 o
   0  20 -21      979.43     1259.59    344.26 o
   2  20 -21     3568.26     2861.21    354.10 o
   4  20 -21     1156.25     1517.76    353.54 o
   6  20 -21      798.67      763.66    329.72 o
  -1  21 -21      488.62      861.38    342.89 o
   1  21 -21     3750.78     3565.97    335.00 o
   3  21 -21      385.65       85.56    356.26 o
   5  21 -21     1747.85     1832.07    334.62 o
  -2  22 -21      381.32      613.67    356.19 o
   0  22 -21     1670.45     1353.87    345.55 o
   2  22 -21     1325.38     1138.03    360.48 o
   4  22 -21     2285.92     2538.83    350.95 o
  -1  23 -21      462.61      668.85    379.17 o
   1  23 -21     4756.93     5100.17    339.65 o
   3  23 -21     6715.77     7316.69    370.08 o
   5  23 -21      560.38      578.79    371.42 o
  -2  24 -21      267.17      745.99    355.06 o
   0  24 -21       45.07     -130.70    368.45 o
   2  24 -21      221.49      207.22    369.62 o
   4  24 -21     1101.44     1129.51    346.80 o
  -1  25 -21      984.64     1425.21    367.32 o
   1  25 -21     4226.05     4648.38    365.66 o
   3  25 -21     3180.53     3825.97    333.55 o
   0  26 -21      840.74     1049.80    351.01 o
   2  26 -21      656.81      359.60    390.64 o
   1  27 -21      865.28      777.98    376.23 o
   3  27 -21      712.16     1205.18    339.34 o
   4   0 -20     6016.50     5624.05    267.92 o
   6   0 -20     2144.10     1437.04    245.08 o
   8   0 -20     3859.73     3161.07    237.66 o
   3   1 -20     2196.89     2315.02    183.88 o
   5   1 -20     4236.69     3964.01    189.37 o
   7   1 -20      640.36      563.76    158.91 o
   4   2 -20    17305.79    16733.74    214.05 o
   6   2 -20     2705.42     2628.14    213.89 o
   8   2 -20      459.85      501.69    162.85 o
   3   3 -20     4938.97     4667.73    172.80 o
   5   3 -20     1648.02     1346.22    181.61 o
   7   3 -20     1304.69     1268.33    160.53 o
   2   4 -20     4874.79     4711.28    265.60 o
   4   4 -20     1582.70     1452.17    180.69 o
   6   4 -20    13559.79    14170.13    219.89 o
   8   4 -20     1954.11     1945.99    244.60 o
   3   5 -20     8900.85     8395.25    252.56 o
   5   5 -20     6637.76     5600.65    178.79 o
   7   5 -20     1224.54     1349.69    157.17 o
   2   6 -20     7204.75     7334.96    264.49 o
   4   6 -20      902.92      834.23    176.06 o
   6   6 -20     2428.64     2331.42    160.29 o
   8   6 -20     3163.87     3185.89    268.95 o
   3   7 -20     5307.75     5359.93    179.35 o
   5   7 -20    13476.74    12319.10    694.77 o
   7   7 -20     7556.52     7421.55    280.46 o
   2   8 -20     6857.10     6554.92    273.38 o
   4   8 -20     5146.20     4755.45    175.23 o
   6   8 -20       80.57      106.60    147.99 o
   8   8 -20      744.21      706.13    265.17 o
   1   9 -20     3103.22     3365.05    267.36 o
   3   9 -20     4857.55     5529.39    271.07 o
   5   9 -20     1330.04     1001.03    165.24 o
   7   9 -20     1051.20     1127.15    278.12 o
   2  10 -20      787.96     1035.57    286.61 o
   4  10 -20     3071.37     3344.63    172.99 o
   6  10 -20     1534.17     1471.10    268.60 o
   8  10 -20     1621.44     1290.27    280.72 o
   1  11 -20     1095.30     1032.12    296.69 o
   3  11 -20     1894.11     1836.27    290.20 o
   5  11 -20     1074.22     1050.81    305.03 o
   7  11 -20      270.94      203.04    278.33 o
   2  12 -20       31.49      434.46    290.04 o
   4  12 -20     1122.51     1059.53    220.62 o
   6  12 -20     6574.79     6160.66    294.19 o
   8  12 -20     1351.62     1016.99    321.55 o
   1  13 -20    10991.51    10878.55    296.13 o
   3  13 -20      868.41      559.77    281.66 o
   5  13 -20     3192.66     3646.14    291.83 o
   7  13 -20      722.82      691.85    310.22 o
   0  14 -20     7039.77     7317.31    296.92 o
   2  14 -20     7264.78     7680.03    297.46 o
   4  14 -20     3301.81     3170.46    320.08 o
   6  14 -20        9.45      152.11    291.83 o
   8  14 -20      386.37      331.55    325.70 o
   1  15 -20      391.00      302.37    295.34 o
   3  15 -20     4205.20     3449.94    295.44 o
   5  15 -20     1098.65     1301.73    285.56 o
   7  15 -20      624.34      342.58    322.80 o
   0  16 -20     3994.99     4258.82    298.73 o
   2  16 -20      269.81       -5.22    314.37 o
   4  16 -20      222.88      -73.84    308.49 o
   6  16 -20     1026.17     1135.62    308.31 o
   1  17 -20     5887.66     5857.15    303.97 o
   3  17 -20       40.32       65.60    312.99 o
   5  17 -20     3998.76     4328.21    311.21 o
   7  17 -20      978.94      970.23    334.22 o
   0  18 -20      421.61      376.97    310.15 o
   2  18 -20     5921.83     6185.59    339.02 o
   4  18 -20     5382.52     4998.28    302.03 o
   6  18 -20     1568.54     1687.14    327.03 o
  -1  19 -20     2602.61     2363.49    307.10 o
   1  19 -20     2571.11     2754.31    322.93 o
   3  19 -20    13643.80    13647.72    339.81 o
   5  19 -20       80.20      120.84    327.45 o
   7  19 -20      740.09      942.07    339.45 o
   0  20 -20      675.44      367.50    314.73 o
   2  20 -20     3671.39     3093.38    320.54 o
   4  20 -20     2584.00     2502.88    323.83 o
   6  20 -20       69.71      -77.25    337.88 o
  -1  21 -20       57.32      195.15    343.96 o
   1  21 -20      361.97      221.96    312.93 o
   3  21 -20     2472.13     2452.68    326.16 o
   5  21 -20     5979.22     6386.93    322.61 o
  -2  22 -20     1183.53     1393.88    328.20 o
   0  22 -20      269.08      229.56    319.18 o
   2  22 -20     2989.20     2887.80    325.28 o
   4  22 -20     2848.97     3282.48    349.23 o
   6  22 -20     1688.50     2128.85    337.99 o
  -1  23 -20     1348.36     1456.23    345.89 o
   1  23 -20      944.59     1063.00    335.26 o
   3  23 -20      262.51      200.82    347.30 o
   5  23 -20     1277.51     1474.79    321.42 o
  -2  24 -20     1555.05     1731.77    357.83 o
   0  24 -20     4127.83     4739.01    350.48 o
   2  24 -20     7236.58     7341.13    348.94 o
   4  24 -20     4551.18     4510.74    349.89 o
  -1  25 -20       23.71      -84.81    362.86 o
   1  25 -20     2218.85     2006.17    356.75 o
   3  25 -20      603.66      817.95    333.15 o
   5  25 -20     1143.66     1310.49    377.43 o
  -2  26 -20     1452.06     1913.97    359.47 o
   0  26 -20     1152.27     1483.25    378.45 o
   2  26 -20      935.34      702.02    377.99 o
   4  26 -20      243.31      362.34    337.52 o
  -1  27 -20      866.30      378.74    360.38 o
   1  27 -20     2470.60     2122.52    365.26 o
   3  27 -20     2749.75     3236.35    344.90 o
   0  28 -20      914.87      604.73    362.01 o
   2  28 -20       12.11      109.67    353.42 o
   1  29 -20     7677.86     7902.26    367.96 o
   3   1 -19     1149.31     1261.87    186.07 o
   5   1 -19     5037.47     5187.47    226.34 o
   7   1 -19     3978.68     3534.81    150.76 o
   9   1 -19     1253.78     1280.42    211.39 o
   4   2 -19     5033.34     5071.13    179.43 o
   6   2 -19     3942.16     3299.21    241.89 o
   8   2 -19      529.27      426.40    149.74 o
   3   3 -19     5250.69     5556.93    181.41 o
   5   3 -19     8410.66     8500.71    183.28 o
   7   3 -19     6715.10     6631.37    206.95 o
   9   3 -19     1067.66     1360.60    239.60 o
   2   4 -19     1357.33     1235.06    253.28 o
   4   4 -19     1134.80      999.57    161.38 o
   6   4 -19      457.21      430.81    161.55 o
   8   4 -19     1639.37     1699.48    269.26 o
   3   5 -19    10620.82    10390.68    175.30 o
   5   5 -19     2562.64     2139.36    174.69 o
   7   5 -19     2333.84     1904.37    229.64 o
   9   5 -19      222.51      286.60    257.76 o
   2   6 -19     1048.11     1066.91    273.08 o
   4   6 -19    10649.68     9303.27    168.84 o
   6   6 -19     4263.71     3931.18    253.66 o
   8   6 -19     2589.05     2610.40    272.63 o
   3   7 -19     1393.43     2071.85    170.73 o
   5   7 -19     1641.24     1365.24    268.51 o
   7   7 -19     2324.22     2066.78    286.46 o
   9   7 -19     1687.66     1290.01    255.98 o
   2   8 -19     6169.17     5820.43    252.02 o
   4   8 -19     8305.60     7431.07    185.64 o
   6   8 -19     9032.88     9052.08    163.48 o
   8   8 -19     3512.94     2813.37    273.53 o
   1   9 -19     6378.76     6956.32    264.84 o
   3   9 -19     5930.91     6216.24    264.76 o
   5   9 -19     1896.08     1500.57    152.22 o
   7   9 -19      418.89      196.21    284.56 o
   2  10 -19     3024.42     2834.49    262.17 o
   4  10 -19      964.40     1124.28    158.96 o
   6  10 -19      631.80      537.70    268.46 o
   8  10 -19      186.20       86.14    284.79 o
   1  11 -19       88.57      320.38    261.46 o
   3  11 -19      622.35      598.32    284.08 o
   5  11 -19     2694.88     2575.82    306.14 o
   7  11 -19     4510.30     4745.00    300.87 o
   2  12 -19     6658.69     6432.18    294.09 o
   4  12 -19      865.58      512.95    198.16 o
   6  12 -19     1440.71     1155.37    282.91 o
   8  12 -19     1259.52     1006.54    307.92 o
   1  13 -19    10098.68    11026.57    286.80 o
   3  13 -19      547.26      485.74    286.30 o
   5  13 -19     6133.54     5924.31    287.73 o
   7  13 -19     2416.55     2044.59    303.14 o
   0  14 -19      533.47      945.20    278.31 o
   2  14 -19     6770.96     6081.08    292.21 o
   4  14 -19     3809.87     3312.23    148.97 o
   6  14 -19      515.36      456.88    286.75 o
   8  14 -19     3504.08     3498.69    308.12 o
   1  15 -19      673.69     1063.86    288.33 o
   3  15 -19     2159.11     2152.07    284.37 o
   5  15 -19     1613.36     1384.68    309.83 o
   7  15 -19     1309.38     1022.24    304.29 o
   0  16 -19     1181.60      821.03    291.98 o
   2  16 -19     2903.18     2863.63    307.61 o
   4  16 -19     1687.65     1785.15    293.18 o
   6  16 -19     4469.52     4520.72    291.90 o
   8  16 -19     1087.26     1004.43    342.80 o
   1  17 -19     2133.07     2294.52    286.72 o
   3  17 -19      467.17      403.43    307.60 o
   5  17 -19     7298.31     6918.79    306.32 o
   7  17 -19      496.95      184.68    337.44 o
   0  18 -19     2315.87     2472.65    280.91 o
   2  18 -19     1614.56     1529.11    298.36 o
   4  18 -19     2746.54     2410.93    292.66 o
   6  18 -19     1044.08     1113.16    310.08 o
  -1  19 -19     3160.07     3275.56    297.20 o
   1  19 -19      959.85      917.02    303.48 o
   3  19 -19      550.79      252.69    322.63 o
   5  19 -19     2009.95     1968.35    292.17 o
   7  19 -19     1442.07     1548.92    357.14 o
   0  20 -19      191.82      530.19    296.38 o
   2  20 -19     9341.46     8081.78    323.81 o
   4  20 -19     6416.68     6104.54    295.66 o
   6  20 -19     1184.92     1585.90    334.44 o
  -1  21 -19     2180.93     2511.85    308.72 o
   1  21 -19     2442.98     2397.71    322.22 o
   3  21 -19      102.28      -10.67    329.76 o
   5  21 -19     6837.00     7416.36    333.89 o
   7  21 -19     2190.38     2066.93    343.06 o
  -2  22 -19     2362.41     2533.37    309.84 o
   0  22 -19     2852.30     3129.75    329.64 o
   2  22 -19     2370.35     1959.68    312.68 o
   4  22 -19     2043.23     1849.09    325.25 o
   6  22 -19     2224.16     2487.19    335.53 o
  -1  23 -19       11.58       24.39    338.49 o
   1  23 -19     2398.80     2140.56    314.80 o
   3  23 -19    12497.33    13373.10    341.65 o
   5  23 -19       96.59      300.47    335.28 o
  -2  24 -19     1788.04     2145.87    343.65 o
   0  24 -19     1409.73     1163.56    331.35 o
   2  24 -19      224.28       93.95    323.16 o
   4  24 -19     1707.09     1651.21    332.36 o
   6  24 -19      655.70      540.64    361.18 o
  -3  25 -19     3974.17     4504.88    366.80 o
  -1  25 -19      498.66      381.93    341.38 o
   1  25 -19     1078.21      935.06    331.96 o
   3  25 -19      534.65      605.49    320.52 o
   5  25 -19      303.66      182.58    327.06 o
  -2  26 -19     2897.59     3359.68    352.95 o
   0  26 -19       82.42      227.00    333.83 o
   2  26 -19     1068.49      807.78    347.23 o
   4  26 -19      409.68      413.33    355.18 o
  -1  27 -19     5092.34     5771.81    345.48 o
   1  27 -19      931.54      567.99    334.98 o
   3  27 -19      782.70      894.05    356.41 o
   5  27 -19      952.45      990.04    357.17 o
  -2  28 -19     6034.52     6587.83    327.38 o
   0  28 -19     2201.93     2299.35    365.05 o
   2  28 -19     1427.86     1798.95    338.32 o
   4  28 -19      163.30      243.73    357.10 o
  -1  29 -19      172.19       27.50    353.47 o
   1  29 -19     1988.44     1916.18    370.48 o
   3  29 -19       14.37      -81.60    356.98 o
   0  30 -19     1314.36     1308.73    357.95 o
   2  30 -19       57.22      199.10    321.43 o
   1  31 -19      164.60      276.03    361.97 o
   4   0 -18     7922.01     7463.25    228.93 o
   6   0 -18     4612.40     4399.12    214.85 o
   8   0 -18    13936.67    13429.17    276.77 o
   3   1 -18     3020.19     2903.88    160.32 o
   5   1 -18     1475.81     1134.62    166.64 o
   7   1 -18     1677.36     1697.80    253.38 o
   9   1 -18      866.46     1013.02    213.39 o
   4   2 -18     1843.23     1743.01    161.31 o
   6   2 -18     4873.24     4374.32    353.62 o
   8   2 -18       75.59       72.77    149.21 o
   3   3 -18     1074.76     1018.99    159.88 o
   5   3 -18     2225.04     1619.04    165.90 o
   7   3 -18      184.37      271.63    155.95 o
   9   3 -18      881.57      818.66    217.50 o
   2   4 -18     1808.32     1891.47    240.23 o
   4   4 -18     2886.42     3164.92    162.70 o
   6   4 -18     1675.04     1598.24    152.06 o
   8   4 -18     1184.18      968.96    265.46 o
   3   5 -18     2727.73     2843.83    158.58 o
   5   5 -18     3048.87     2737.47    278.42 o
   7   5 -18     4986.39     4692.33    169.56 o
   9   5 -18     3103.66     2968.92    229.07 o
   2   6 -18     6317.69     5152.87    252.41 o
   4   6 -18      339.60      308.74    159.63 o
   6   6 -18     3685.42     3961.09    139.98 o
   8   6 -18      289.02      376.78    268.44 o
   3   7 -18      373.91      252.41    168.09 o
   5   7 -18     2046.42     1892.80    155.99 o
   7   7 -18     6385.35     5443.02    265.77 o
   9   7 -18      155.92      222.53    249.32 o
   2   8 -18      502.80     1064.16    257.45 o
   4   8 -18     1611.61     1231.08    165.19 o
   6   8 -18      160.58      257.04    145.61 o
   8   8 -18      601.58      304.02    287.49 o
   1   9 -18     2029.31     2382.15    255.26 o
   3   9 -18     5554.69     5369.21    262.80 o
   5   9 -18      627.14      409.66    182.97 o
   7   9 -18     6459.97     6920.78    278.00 o
   9   9 -18      731.20      559.25    274.06 o
   2  10 -18    13261.82    13109.25    290.73 o
   4  10 -18     3480.91     3353.43    157.77 o
   6  10 -18      164.26      292.90    281.77 o
   8  10 -18     2412.81     2547.96    284.62 o
   1  11 -18      289.52      398.60    253.17 o
   3  11 -18      974.45      658.81    255.63 o
   5  11 -18       83.49      102.58    155.62 o
   7  11 -18      694.33      744.16    299.64 o
   9  11 -18     1031.80     1194.03    289.49 o
   2  12 -18      510.37      581.71    270.14 o
   4  12 -18     1923.24     2166.30    150.65 o
   6  12 -18     2916.98     2989.99    264.35 o
   8  12 -18     1726.47     1760.34    308.96 o
   1  13 -18    12489.42    12525.05    287.63 o
   3  13 -18     3969.49     4050.42    283.96 o
   5  13 -18     4228.10     4239.42    272.99 o
   7  13 -18     2160.27     2177.57    290.73 o
   0  14 -18      696.00      595.96    271.91 o
   2  14 -18     2889.05     2912.67    294.93 o
   4  14 -18     1716.99     1916.98    144.42 o
   6  14 -18      292.56      324.74    287.70 o
   8  14 -18      309.74      327.23    325.44 o
   1  15 -18     2676.30     3012.68    265.64 o
   3  15 -18      368.19      152.67    283.76 o
   5  15 -18      161.17       70.22    275.13 o
   7  15 -18     1277.01     1238.25    299.26 o
   0  16 -18       86.54      152.00    273.15 o
   2  16 -18     1281.64     1023.10    288.25 o
   4  16 -18     1002.25      907.87    273.28 o
   6  16 -18     5731.02     4988.44    285.45 o
   8  16 -18     1030.40      950.87    328.61 o
   1  17 -18     2063.28     2483.69    285.54 o
   3  17 -18      165.32     -298.02    298.02 o
   5  17 -18     2767.08     2534.31    296.65 o
   7  17 -18     1938.36     2005.52    334.35 o
   0  18 -18      637.12      751.53    277.15 o
   2  18 -18     5329.93     5034.52    303.25 o
   4  18 -18     1193.99     1134.08    293.52 o
   6  18 -18     4669.87     4513.13    294.25 o
   8  18 -18     2474.35     2213.73    320.42 o
  -1  19 -18     1070.07     1300.39    282.01 o
   1  19 -18     1130.43      801.67    288.95 o
   3  19 -18    11665.57    11750.55    318.80 o
   5  19 -18      555.01      496.43    307.44 o
   7  19 -18      141.71     -130.68    336.06 o
   0  20 -18     1803.71     1710.83    297.15 o
   2  20 -18     2903.38     3096.06    290.24 o
   4  20 -18      678.10      819.92    292.00 o
   6  20 -18     1055.53     1314.51    313.75 o
  -1  21 -18       88.78      433.29    286.85 o
   1  21 -18     2480.97     2725.34    299.16 o
   3  21 -18     1767.78     1840.31    329.66 o
   5  21 -18     2982.75     2793.26    311.69 o
   7  21 -18     1610.16     1553.49    345.75 o
  -2  22 -18      801.26      925.39    325.04 o
   0  22 -18      995.84      999.39    292.78 o
   2  22 -18     1927.67     1226.77    305.41 o
   4  22 -18     2952.41     3036.73    288.93 o
   6  22 -18      117.96      121.91    339.76 o
  -1  23 -18     4155.70     4424.87    309.40 o
   1  23 -18     1266.11     1353.13    320.41 o
   3  23 -18      368.03      766.58    293.68 o
   5  23 -18     2536.04     2077.26    325.95 o
   7  23 -18      302.70      -70.99    350.58 o
  -2  24 -18     2438.76     3359.30    293.79 o
   0  24 -18      251.46      231.92    287.00 o
   2  24 -18     4369.46     3755.01    324.11 o
   4  24 -18     1686.67     1323.59    315.94 o
   6  24 -18     1335.30      925.53    345.03 o
  -3  25 -18     3304.46     3552.63    321.47 o
  -1  25 -18      345.21      791.93    317.77 o
   1  25 -18     1212.87      789.44    296.52 o
   3  25 -18      459.83      788.48    327.81 o
   5  25 -18      133.71      220.34    348.94 o
  -2  26 -18      782.77     1013.16    341.32 o
   0  26 -18     1940.95     1531.35    313.16 o
   2  26 -18      684.33      300.05    326.63 o
   4  26 -18      302.27      573.76    323.86 o
   6  26 -18     1137.71     1285.79    390.77 o
  -3  27 -18      253.03      207.21    343.16 o
  -1  27 -18     1383.62     1190.68    337.66 o
   1  27 -18      389.05      348.14    331.67 o
   3  27 -18     2125.94     2053.97    328.53 o
   5  27 -18       66.17     -134.14    334.39 o
  -2  28 -18      763.50     1114.61    341.55 o
   0  28 -18      646.81      612.32    347.95 o
   2  28 -18      507.51      755.65    329.31 o
   4  28 -18      708.44      780.77    340.08 o
  -1  29 -18      556.16      518.62    336.71 o
   1  29 -18      618.92      388.37    339.58 o
   3  29 -18       94.35      -20.35    353.11 o
   5  29 -18     1166.49     1511.64    352.06 o
  -2  30 -18     1654.81     1716.11    349.52 o
   0  30 -18     1123.48     1210.68    353.70 o
   2  30 -18      827.99      962.55    360.52 o
   4  30 -18      380.57      653.03    364.12 o
  -1  31 -18     2649.87     2221.35    357.08 o
   1  31 -18      405.51      477.34    328.44 o
   3  31 -18      586.20      500.92    331.57 o
   0  32 -18      593.39      342.96    354.99 o
   2  32 -18     1812.87     2041.45    338.84 o
   3   1 -17     2108.43     2164.44    155.89 o
   5   1 -17     5640.49     5173.12    157.77 o
   7   1 -17     4709.99     4919.94    173.20 o
   9   1 -17     1869.37     2257.24    150.89 o
   4   2 -17     3376.84     3034.50    154.37 o
   6   2 -17     3676.13     3478.57    150.50 o
   8   2 -17      900.02      958.87    149.26 o
   3   3 -17     3151.17     3117.97    156.92 o
   5   3 -17      782.33      759.35    301.89 o
   7   3 -17     6669.52     5809.14    151.03 o
   9   3 -17     2905.36     2876.12    242.45 o
   2   4 -17     4720.01     4860.42    223.76 o
   4   4 -17     2380.75     2544.87    219.20 o
   6   4 -17      598.95      455.71    146.16 o
   8   4 -17     3769.87     3486.22    144.93 o
   3   5 -17     2755.63     3635.13    160.95 o
   5   5 -17      706.50      464.87    216.81 o
   7   5 -17     3667.11     3163.66    146.35 o
   9   5 -17      275.79       90.70    237.28 o
   2   6 -17     4146.00     4166.50    241.87 o
   4   6 -17       90.56      -44.12    159.08 o
   6   6 -17     1908.15     1839.82    146.93 o
   8   6 -17     4211.04     4139.34    258.88 o
   3   7 -17     4580.42     5122.91    252.69 o
   5   7 -17      507.49      265.88    152.52 o
   7   7 -17     1891.64     1729.35    143.81 o
   9   7 -17      343.43      452.19    258.39 o
   2   8 -17     4928.46     4356.43    237.48 o
   4   8 -17     1986.93     1963.38    145.00 o
   6   8 -17     6461.69     6921.44    143.03 o
   8   8 -17     5922.80     5568.73    287.72 o
   3   9 -17     7026.88     6771.25    262.60 o
   5   9 -17     1072.87      823.98    149.36 o
   7   9 -17     3062.70     2713.03    283.02 o
   9   9 -17     1600.07     1330.67    254.76 o
   2  10 -17     2730.25     2287.49    245.15 o
   4  10 -17      494.12      254.38    169.04 o
   6  10 -17       54.45       26.55    267.94 o
   8  10 -17      135.87      -96.82    286.71 o
   1  11 -17     7107.18     6458.66    249.02 o
   3  11 -17      522.56      557.57    247.20 o
   5  11 -17     3865.74     3980.14    131.56 o
   7  11 -17     4361.25     4444.69    294.52 o
   9  11 -17     1529.02     1653.30    274.67 o
   2  12 -17     2182.49     2428.55    277.51 o
   4  12 -17     2179.52     1919.43    278.25 o
   6  12 -17     1486.10     1566.29    265.72 o
   8  12 -17     1454.45      919.74    284.02 o
   1  13 -17     5086.20     5444.80    241.56 o
   3  13 -17     3947.11     4156.03    287.52 o
   5  13 -17      520.30     1047.81    261.37 o
   7  13 -17      542.74      609.85    299.45 o
   9  13 -17      138.82      229.43    296.65 o
   0  14 -17      531.37      546.90    259.27 o
   2  14 -17     3074.77     2702.90    269.83 o
   4  14 -17      283.97      343.71    139.74 o
   6  14 -17     2341.04     2442.52    284.69 o
   8  14 -17     5254.53     5282.31    293.48 o
   1  15 -17      692.28      653.11    268.80 o
   3  15 -17     1476.99     1054.17    279.56 o
   5  15 -17     3302.88     3388.25    281.52 o
   7  15 -17     2081.07     1952.85    296.46 o
   9  15 -17     3040.67     3359.43    298.83 o
   0  16 -17     2878.90     2686.52    267.35 o
   2  16 -17      745.85      792.10    280.97 o
   4  16 -17     1630.58     1237.25    275.59 o
   6  16 -17     3879.03     3557.45    271.77 o
   8  16 -17     3272.64     3283.67    305.55 o
   1  17 -17      874.49      781.36    276.86 o
   3  17 -17      578.23      556.00    291.59 o
   5  17 -17     9598.21     9938.77    292.32 o
   7  17 -17     2509.26     2476.72    323.48 o
   0  18 -17     3376.66     3533.22    255.68 o
   2  18 -17      356.36      178.79    279.09 o
   4  18 -17      404.20      341.70    260.64 o
   6  18 -17     1960.33     1606.10    309.42 o
   8  18 -17      470.03      780.55    310.45 o
  -1  19 -17     2451.69     2674.28    286.66 o
   1  19 -17     1712.78     1440.69    258.55 o
   3  19 -17      655.41      348.28    283.28 o
   5  19 -17     1343.49     1540.54    293.90 o
   7  19 -17      767.32      670.38    344.14 o
   0  20 -17      699.90      848.84    270.69 o
   2  20 -17     4689.74     4586.86    290.56 o
   4  20 -17    11279.35    11854.84    315.39 o
   6  20 -17      191.17      275.28    300.85 o
   8  20 -17      165.68      243.96    315.91 o
  -1  21 -17      796.01     1115.38    310.42 o
   1  21 -17     5194.37     5198.56    297.72 o
   3  21 -17     1416.91     1575.66    277.46 o
   5  21 -17     3343.49     3186.23    275.06 o
   7  21 -17     4920.58     4970.56    333.68 o
  -2  22 -17     2443.98     2821.34    305.07 o
   0  22 -17     2620.71     2637.19    298.34 o
   2  22 -17     2086.91     1692.88    282.25 o
   4  22 -17      153.26       66.96    305.42 o
   6  22 -17     9155.93     9133.17    346.18 o
  -1  23 -17     2882.34     3154.74    276.99 o
   1  23 -17      254.34       82.56    297.12 o
   3  23 -17     4790.96     5332.30    284.94 o
   5  23 -17     1448.68     1227.76    306.51 o
   7  23 -17     1102.36      966.66    347.69 o
  -2  24 -17       13.03      217.43    313.55 o
   0  24 -17       65.93       24.31    292.62 o
   2  24 -17     1272.78      692.37    328.93 o
   4  24 -17      249.44       70.90    298.94 o
   6  24 -17      468.00      387.17    339.62 o
  -3  25 -17     4093.73     4878.47    307.32 o
  -1  25 -17      794.56      949.62    318.99 o
   1  25 -17     1760.04     1863.78    307.83 o
   3  25 -17      529.71      763.81    330.21 o
   5  25 -17     1082.44      893.01    320.86 o
   7  25 -17       97.57     -200.45    381.23 o
  -4  26 -17        8.09      364.99    344.89 o
  -2  26 -17      324.25      241.22    310.45 o
   0  26 -17      949.32     1049.29    321.21 o
   2  26 -17      575.53      543.44    298.14 o
   4  26 -17     1275.55     1470.27    319.58 o
   6  26 -17     2687.16     2725.96    341.73 o
  -3  27 -17      779.40      599.40    330.93 o
  -1  27 -17     2997.72     3095.18    307.60 o
   1  27 -17     3204.43     2790.77    303.75 o
   3  27 -17      116.86      -28.90    313.25 o
   5  27 -17     2500.09     2538.98    350.53 o
  -2  28 -17    11148.54    12524.74    328.96 o
   0  28 -17       74.83      -31.95    317.07 o
   2  28 -17     1040.00     1025.09    318.70 o
   4  28 -17     2124.01     1784.89    347.48 o
   6  28 -17     2832.89     3190.93    362.86 o
  -3  29 -17      471.80      322.06    330.24 o
  -1  29 -17      285.03      206.66    320.99 o
   1  29 -17      112.47     -111.80    316.46 o
   3  29 -17      764.41     1189.46    326.86 o
   5  29 -17      222.06      212.40    364.65 o
  -2  30 -17     2409.63     2772.18    350.88 o
   0  30 -17     1321.78      846.63    329.66 o
   2  30 -17      280.92      193.93    339.96 o
   4  30 -17      650.55      666.16    338.83 o
  -1  31 -17     2010.11     2507.53    342.08 o
   1  31 -17      359.51      716.82    340.88 o
   3  31 -17      336.26       16.81    331.66 o
   0  32 -17     1121.60      905.63    348.12 o
   2  32 -17     1005.03     1035.84    333.91 o
   4  32 -17      625.33      150.40    354.08 o
  -1  33 -17     2476.69     2272.21    351.60 o
   1  33 -17      238.82      261.48    322.86 o
   3  33 -17      235.80      285.46    366.33 o
   2  34 -17     1034.11     1367.62    347.28 o
   4   0 -16    19564.07    19007.22    279.09 o
   6   0 -16    14693.94    14829.13    261.46 o
   8   0 -16     5587.97     5475.54    203.66 o
   3   1 -16     2126.28     2365.53    172.38 o
   5   1 -16      654.63      723.32    148.46 o
   7   1 -16     4485.65     4359.20    166.49 o
   9   1 -16     4628.81     4589.17    145.64 o
   4   2 -16      316.70      347.15    150.02 o
   6   2 -16    10241.50     9688.15    157.11 o
   8   2 -16     4447.12     3898.27    211.11 o
  10   2 -16     1313.77     1375.62    224.86 o
   3   3 -16     2568.28     2639.17    151.20 o
   5   3 -16     7588.52     7241.43    151.58 o
   7   3 -16      426.78      447.24    154.13 o
   9   3 -16      494.64      663.93    236.22 o
   2   4 -16     4041.95     4401.22    223.26 o
   4   4 -16     3976.59     3708.19    149.87 o
   6   4 -16      737.70      750.41    148.14 o
   8   4 -16     3542.06     3183.09    136.75 o
  10   4 -16      232.28      102.03    237.10 o
   3   5 -16    16751.04    15383.76    178.34 o
   5   5 -16     7634.62     7761.28    150.11 o
   7   5 -16     8732.57     8779.77    160.08 o
   9   5 -16     1508.05     1653.82    247.36 o
   2   6 -16     6727.30     6104.85    223.62 o
   4   6 -16     2431.26     2022.91    143.98 o
   6   6 -16     2381.82     2423.41    158.01 o
   8   6 -16      587.20      762.10    264.42 o
  10   6 -16      734.14      751.35    237.60 o
   3   7 -16     4365.15     4092.55    146.05 o
   5   7 -16      355.23      258.56    178.39 o
   7   7 -16     5823.64     5339.30    173.26 o
   9   7 -16      559.83      537.91    253.06 o
   2   8 -16     2800.56     2958.05    249.94 o
   4   8 -16     2041.84     1964.63    152.37 o
   6   8 -16     3513.98     3542.28    134.21 o
   8   8 -16      710.21      623.33    269.73 o
   1   9 -16     8249.05     8356.14    233.57 o
   3   9 -16     2568.39     2075.81    249.15 o
   5   9 -16      496.88      388.11    142.75 o
   7   9 -16     5998.04     5610.65    264.24 o
   9   9 -16     1457.99     1496.90    256.95 o
   2  10 -16     2074.39     2326.23    234.86 o
   4  10 -16     4964.71     4472.28    180.64 o
   6  10 -16      234.01      284.55    125.98 o
   8  10 -16     2137.19     2106.05    262.31 o
   1  11 -16        8.40      218.50    226.66 o
   3  11 -16     6325.62     6376.64    251.10 o
   5  11 -16     1599.73     1544.44    135.22 o
   7  11 -16     2008.70     1741.74    288.25 o
   9  11 -16     2283.51     2164.88    275.36 o
   2  12 -16     5299.59     6189.93    233.73 o
   4  12 -16     2277.01     1847.22    142.48 o
   6  12 -16     4134.80     3732.28    252.07 o
   8  12 -16     3942.65     3844.58    284.29 o
   1  13 -16     1955.89     1945.75    245.19 o
   3  13 -16     3128.26     2936.63    259.47 o
   5  13 -16    11690.79    11029.98    226.45 o
   7  13 -16     5145.80     5222.16    281.53 o
   9  13 -16      187.40      198.39    296.56 o
   0  14 -16     3940.54     4396.56    254.32 o
   2  14 -16     2265.52     2823.96    271.17 o
   4  14 -16     1380.76     1485.63    178.38 o
   6  14 -16      873.03      703.89    268.98 o
   8  14 -16      700.38      562.33    256.78 o
   1  15 -16      493.72      568.87    245.25 o
   3  15 -16      112.11     -210.90    277.15 o
   5  15 -16     1774.50     1486.55    263.84 o
   7  15 -16      671.33      643.82    298.01 o
   9  15 -16     3599.41     3525.21    288.24 o
   0  16 -16      881.04     1223.05    253.54 o
   2  16 -16     5917.56     5399.15    271.85 o
   4  16 -16     1833.55     1416.48    259.77 o
   6  16 -16     4183.71     3590.94    285.04 o
   8  16 -16     1011.09      965.63    295.95 o
   1  17 -16     8966.20     8627.30    267.03 o
   3  17 -16       16.92     -223.45    271.94 o
   5  17 -16     3806.18     4063.52    268.84 o
   7  17 -16     3110.63     3360.68    301.46 o
   9  17 -16      193.22      255.01    318.06 o
   0  18 -16     5313.44     5763.07    263.26 o
   2  18 -16     5473.74     4832.69    245.87 o
   4  18 -16      123.09       83.48    283.46 o
   6  18 -16     6043.60     6406.27    311.87 o
   8  18 -16     3419.84     2980.77    319.10 o
  -1  19 -16     4184.74     3674.85    283.04 o
   1  19 -16      231.89      114.96    274.50 o
   3  19 -16     7435.75     6766.33    266.66 o
   5  19 -16     2839.20     3049.77    271.49 o
   7  19 -16     3100.97     2698.14    322.96 o
   0  20 -16     4837.12     4572.57    289.70 o
   2  20 -16      496.76      251.62    277.29 o
   4  20 -16      521.67      478.59    267.99 o
   6  20 -16     3494.47     2993.21    286.08 o
   8  20 -16     3312.88     3283.00    334.54 o
  -1  21 -16      405.06      340.39    270.95 o
   1  21 -16     3393.65     2648.82    274.20 o
   3  21 -16     1435.46     1278.26    256.15 o
   5  21 -16      127.97       18.33    306.88 o
   7  21 -16     3164.01     3638.14    339.01 o
  -2  22 -16     2347.02     2864.49    279.54 o
   0  22 -16     3086.33     3534.51    273.11 o
   2  22 -16     4190.42     4192.65    294.75 o
   4  22 -16      316.01      116.07    269.56 o
   6  22 -16     1894.43     1971.46    336.77 o
   8  22 -16      918.25      852.10    324.17 o
  -1  23 -16      891.21      916.69    288.76 o
   1  23 -16     1828.66     1723.87    281.43 o
   3  23 -16     1240.66     1470.71    266.66 o
   5  23 -16     7244.70     6769.83    277.85 o
   7  23 -16     1551.78     1480.42    335.39 o
  -2  24 -16     5809.71     6199.25    305.14 o
   0  24 -16     1128.33      797.61    291.36 o
   2  24 -16     6305.51     6572.08    289.46 o
   4  24 -16     5899.60     5689.70    297.80 o
   6  24 -16     5388.61     5595.75    328.27 o
  -3  25 -16      610.31     1162.40    296.34 o
  -1  25 -16      783.55     1100.88    286.66 o
   1  25 -16     3082.96     2879.53    292.69 o
   3  25 -16      722.56      771.05    287.18 o
   5  25 -16      813.68      637.73    313.69 o
   7  25 -16      704.34      808.63    337.53 o
  -4  26 -16     1001.00     1333.53    317.78 o
  -2  26 -16      171.34      175.88    309.63 o
   0  26 -16     3908.57     3806.49    301.80 o
   2  26 -16      266.53      294.64    282.14 o
   4  26 -16     1894.03     2088.40    298.42 o
   6  26 -16     3219.72     3357.30    342.22 o
  -3  27 -16      893.13      971.48    307.26 o
  -1  27 -16     4898.19     4862.10    316.56 o
   1  27 -16      138.59     -135.99    294.00 o
   3  27 -16     6140.21     6782.70    309.61 o
   5  27 -16     4010.08     4043.46    326.28 o
  -4  28 -16       20.77      194.82    319.51 o
  -2  28 -16      121.62       -3.54    328.28 o
   0  28 -16     2569.43     2156.51    302.76 o
   2  28 -16     2225.40     2525.55    304.67 o
   4  28 -16      812.87      797.02    322.09 o
   6  28 -16     2277.11     2201.97    342.69 o
  -3  29 -16     4541.49     5275.70    325.47 o
  -1  29 -16     3294.47     3435.69    319.68 o
   1  29 -16     2143.93     1745.60    343.20 o
   3  29 -16     3008.62     2804.90    311.64 o
   5  29 -16     3847.82     3972.45    358.46 o
  -2  30 -16     1268.41      948.01    313.14 o
   0  30 -16     1992.71     1868.36    312.34 o
   2  30 -16      678.87     1119.28    305.15 o
   4  30 -16      138.95       24.63    328.38 o
  -3  31 -16      667.06      485.57    335.29 o
  -1  31 -16     4437.55     4422.61    319.90 o
   1  31 -16     2036.06     2243.13    307.85 o
   3  31 -16       36.59       43.55    336.20 o
   5  31 -16     3110.36     3129.59    365.89 o
  -2  32 -16     3155.78     3362.54    331.30 o
   0  32 -16       44.71     -286.62    334.74 o
   2  32 -16     4637.57     3949.06    326.06 o
   4  32 -16     3163.66     3757.20    349.59 o
  -1  33 -16      975.44     1264.91    347.52 o
   1  33 -16       87.45       33.43    321.68 o
   3  33 -16     4504.79     4887.52    338.80 o
   0  34 -16      613.08      816.05    300.41 o
   2  34 -16      457.96      502.89    307.34 o
   1  35 -16      662.10      903.31    305.42 o
   3   1 -15    12751.05    12690.02    163.97 o
   5   1 -15    11533.86    11422.17    159.78 o
   7   1 -15     7846.62     7941.81    278.97 o
   9   1 -15      565.92      464.83    138.99 o
   4   2 -15      294.12      279.95    147.70 o
   6   2 -15     4294.24     4060.66    220.60 o
   8   2 -15     4590.01     4125.14    143.33 o
  10   2 -15     3080.33     3287.38    230.88 o
   3   3 -15     1640.50     1621.95    150.59 o
   5   3 -15      462.04      365.75    148.49 o
   7   3 -15     5966.31     5600.72    139.97 o
   9   3 -15     5281.09     6188.47    241.76 o
   2   4 -15    19972.59    18420.93    275.02 o
   4   4 -15    23411.16    23227.84    465.37 o
   6   4 -15     9616.07     9621.40    150.87 o
   8   4 -15      489.45      535.05    161.77 o
  10   4 -15      497.04      595.99    245.94 o
   3   5 -15     9072.65     9203.77    146.17 o
   5   5 -15     2213.49     1919.62    134.75 o
   7   5 -15      939.17      995.69    143.77 o
   9   5 -15      756.92      666.83    246.00 o
   2   6 -15    16972.66    16619.48    267.67 o
   4   6 -15     4424.94     3886.49    256.73 o
   6   6 -15     2643.29     2407.40    136.96 o
   8   6 -15     6399.61     6180.97    250.32 o
  10   6 -15     1938.19     1712.71    269.53 o
   3   7 -15     6869.84     6442.69    139.76 o
   5   7 -15      732.57      629.64    135.14 o
   7   7 -15     2099.21     2279.13    133.60 o
   9   7 -15      446.72      100.08    257.82 o
   2   8 -15    17343.15    16927.38    281.60 o
   4   8 -15    18608.34    19501.54    186.04 o
   6   8 -15     3120.31     2735.95    127.40 o
   8   8 -15     4811.64     5053.82    261.76 o
  10   8 -15      367.54      178.10    249.36 o
   1   9 -15     6090.07     5584.70    212.04 o
   3   9 -15    10707.84    10331.84    148.26 o
   5   9 -15    16845.67    17266.50    176.53 o
   7   9 -15      883.16      738.89    252.13 o
   9   9 -15      838.24     1072.69    261.30 o
   2  10 -15     1537.21     1508.25    234.31 o
   4  10 -15     6950.07     6217.05    140.80 o
   6  10 -15       80.42       16.29    128.01 o
   8  10 -15     1714.22     1582.86    283.20 o
  10  10 -15       50.06      345.63    297.93 o
   1  11 -15    22146.46    23573.67    319.00 o
   3  11 -15     5725.02     5327.25    241.63 o
   5  11 -15    14164.02    14272.71    160.89 o
   7  11 -15     4801.99     4777.38    276.79 o
   9  11 -15      928.96      911.29    279.23 o
   2  12 -15        7.67      -41.79    246.05 o
   4  12 -15     5892.02     5562.60    127.21 o
   6  12 -15     8424.74     8735.23    266.19 o
   8  12 -15       51.32      -56.57    293.24 o
   1  13 -15     5338.40     5974.48    237.26 o
   3  13 -15     3018.56     2027.21    236.71 o
   5  13 -15      286.18      182.92    115.42 o
   7  13 -15     2247.16     1957.63    264.85 o
   9  13 -15     5652.17     5592.24    290.81 o
   0  14 -15     2205.09     2172.05    228.05 o
   2  14 -15     4664.47     3288.93    254.28 o
   4  14 -15     1719.63     1691.18    115.91 o
   6  14 -15     1278.43     1321.63    263.48 o
   8  14 -15      840.88      779.69    277.07 o
   1  15 -15     2721.02     2661.71    235.64 o
   3  15 -15     5046.47     5151.68    255.70 o
   5  15 -15     3518.46     3458.32    254.37 o
   7  15 -15      317.85       57.90    285.39 o
   9  15 -15     2391.71     3007.51    298.01 o
   0  16 -15    10914.43    10139.18    257.95 o
   2  16 -15     2752.30     3230.04    265.34 o
   4  16 -15     5869.51     5199.28    112.50 o
   6  16 -15    12581.77    13528.04    313.60 o
   8  16 -15     6362.58     6188.78    294.40 o
   1  17 -15     9727.81     8323.80    251.70 o
   3  17 -15     5304.15     5812.57    252.46 o
   5  17 -15     7449.17     6852.43    256.92 o
   7  17 -15     3726.13     3791.77    295.47 o
   9  17 -15      770.90      480.25    324.64 o
   0  18 -15      553.50      603.76    245.75 o
   2  18 -15     6151.57     5435.30    266.65 o
   4  18 -15     7339.07     6060.58    247.84 o
   6  18 -15      229.55      216.10    289.08 o
   8  18 -15      356.61      637.38    318.84 o
  -1  19 -15     1861.55     1876.84    255.82 o
   1  19 -15     3600.05     3637.64    252.35 o
   3  19 -15     2452.36     2907.30    256.74 o
   5  19 -15     1078.23      688.48    266.81 o
   7  19 -15      894.80      881.41    284.68 o
   9  19 -15      748.75      655.58    298.78 o
   0  20 -15     1817.01     2676.65    256.06 o
   2  20 -15     1820.05     1317.52    266.40 o
   4  20 -15     5296.25     4807.05    249.50 o
   6  20 -15      161.66       28.51    309.91 o
   8  20 -15       28.75      218.49    311.65 o
  -1  21 -15     3902.40     3839.23    267.19 o
   1  21 -15    10692.79     9381.62    263.99 o
   3  21 -15     1486.12     1753.96    256.24 o
   5  21 -15      647.51      670.43    272.15 o
   7  21 -15     8367.05     9811.95    316.03 o
  -2  22 -15      186.08      436.57    274.31 o
   0  22 -15    12235.39    11020.54    281.41 o
   2  22 -15     8083.62     7662.02    267.96 o
   4  22 -15      224.95      285.76    278.28 o
   6  22 -15     4128.21     4297.36    280.85 o
   8  22 -15     6677.77     6544.36    313.00 o
  -1  23 -15     6493.50     6499.73    273.56 o
   1  23 -15      824.96     1076.47    281.25 o
   3  23 -15     7771.22     7699.23    283.28 o
   5  23 -15     5296.51     4907.04    286.23 o
   7  23 -15      457.40      836.98    330.30 o
  -2  24 -15     1673.54     1961.65    288.46 o
   0  24 -15      657.49      533.52    270.47 o
   2  24 -15     2672.12     2315.08    279.29 o
   4  24 -15     2070.14     1790.83    291.42 o
   6  24 -15      929.62      681.74    330.23 o
   8  24 -15      190.06      276.43    326.94 o
  -3  25 -15     3791.53     3773.22    287.81 o
  -1  25 -15     2837.21     2984.14    296.12 o
   1  25 -15     2762.28     2249.20    291.49 o
   3  25 -15     5799.49     6478.53    294.65 o
   5  25 -15     1584.84     1547.87    304.46 o
   7  25 -15      564.37      686.47    329.08 o
  -4  26 -15      855.12     1024.63    305.44 o
  -2  26 -15     1718.20     1935.46    309.74 o
   0  26 -15     2455.18     2273.80    290.30 o
   2  26 -15     4627.37     4910.14    284.98 o
   4  26 -15     1553.00     1275.74    307.21 o
   6  26 -15     6459.89     6818.58    334.89 o
  -3  27 -15     1035.82     1374.26    323.13 o
  -1  27 -15     2831.60     2494.28    315.08 o
   1  27 -15     9278.91     9077.94    300.59 o
   3  27 -15     1368.64     1499.00    291.22 o
   5  27 -15     2756.86     3147.13    348.53 o
   7  27 -15     5798.56     7083.14    337.33 o
  -4  28 -15     1736.30     2005.84    287.83 o
  -2  28 -15     9242.58     9654.74    309.77 o
   0  28 -15      386.05       66.06    290.67 o
   2  28 -15     2508.71     2362.89    296.02 o
   4  28 -15    10389.90    11083.75    311.56 o
   6  28 -15     9257.78     8908.98    341.37 o
  -3  29 -15      692.13      997.78    301.28 o
  -1  29 -15     1155.76     1270.61    303.09 o
   1  29 -15       98.98      353.62    293.79 o
   3  29 -15     6912.38     6946.42    299.47 o
   5  29 -15     1394.79     1460.84    359.03 o
  -4  30 -15     2187.14     2577.27    296.64 o
  -2  30 -15     3475.60     3491.25    318.26 o
   0  30 -15     5724.11     5715.16    319.03 o
   2  30 -15     2811.73     2981.42    300.41 o
   4  30 -15      877.52      536.15    321.60 o
   6  30 -15     2539.60     2559.68    366.91 o
  -3  31 -15       80.04       90.74    305.29 o
  -1  31 -15      257.27      -36.00    318.55 o
   1  31 -15      422.65      685.62    313.53 o
   3  31 -15     4816.90     4644.88    306.55 o
   5  31 -15     1165.33      981.55    353.98 o
  -2  32 -15       69.90       13.04    298.57 o
   0  32 -15     7307.28     7858.39    309.67 o
   2  32 -15      458.79      781.55    311.01 o
   4  32 -15     4186.11     4506.88    328.99 o
  -3  33 -15     1858.56     1656.48    301.91 o
  -1  33 -15     4756.17     4703.52    321.51 o
   1  33 -15     1330.87     1418.22    315.00 o
   3  33 -15     5020.16     4732.80    318.07 o
   5  33 -15     1785.80     1712.17    362.41 o
  -2  34 -15     1642.87     1570.37    304.90 o
   0  34 -15     1097.72     1549.30    305.43 o
   2  34 -15      487.19      826.34    301.38 o
   4  34 -15     2573.58     2480.23    351.03 o
  -1  35 -15     2020.63     2656.71    298.43 o
   1  35 -15     1580.23     1726.31    316.95 o
   3  35 -15      438.19      284.20    330.80 o
   0  36 -15       13.90       65.55    300.75 o
   2  36 -15     1170.40     1115.43    330.26 o
   4   0 -14    18753.13    18583.90    258.35 o
   6   0 -14    23973.59    23354.76    287.72 o
   8   0 -14      367.87      460.80    187.63 o
  10   0 -14     2550.81     2423.62    224.49 o
   3   1 -14     5651.43     5615.55    136.66 o
   5   1 -14      800.57     1095.56    144.42 o
   7   1 -14     1365.84      970.44    155.47 o
   9   1 -14     6145.84     6547.22    151.12 o
   2   2 -14     9195.51     9453.13    215.64 o
   4   2 -14     3562.12     3720.92    151.27 o
   6   2 -14      295.14      314.10    132.53 o
   8   2 -14     5821.19     6013.06    291.88 o
  10   2 -14     1787.12     1435.91    235.57 o
   3   3 -14     9964.21    10367.94    147.75 o
   5   3 -14    15341.38    14249.21    168.01 o
   7   3 -14     4082.90     3511.81    149.43 o
   9   3 -14     1134.20      720.44    139.41 o
   2   4 -14     7389.21     7182.95    204.06 o
   4   4 -14     9552.12     9002.17    232.91 o
   6   4 -14     2273.99     2267.99    140.00 o
   8   4 -14      569.00      423.64    138.93 o
  10   4 -14      517.11      469.69    245.00 o
   3   5 -14    26989.45    26402.90    435.82 o
   5   5 -14    25879.41    25387.33    314.88 o
   7   5 -14     5706.15     4740.27    333.29 o
   9   5 -14     1537.95     1328.38    242.26 o
   2   6 -14     1361.06     1401.73    197.95 o
   4   6 -14     2139.28     1473.51    215.94 o
   6   6 -14     1920.87     2164.68    125.84 o
   8   6 -14     2065.73     1787.25    130.43 o
  10   6 -14     1462.52     1468.10    253.25 o
   3   7 -14     9174.05     9081.04    290.70 o
   5   7 -14     2878.29     2677.18    131.74 o
   7   7 -14     2699.38     2642.60    132.09 o
   9   7 -14     2413.55     2459.81    248.54 o
   2   8 -14     1022.23     1455.43    224.47 o
   4   8 -14    11038.93    11260.19    148.62 o
   6   8 -14     1972.06     1932.04    130.49 o
   8   8 -14      165.81      162.13    256.79 o
  10   8 -14      158.74      -19.84    262.16 o
   1   9 -14    10163.34     9384.24    221.17 o
   3   9 -14     1220.46     1264.89    131.79 o
   5   9 -14     4169.32     3765.48    165.08 o
   7   9 -14      454.80      231.05    255.36 o
   9   9 -14     2389.74     2411.89    262.55 o
   2  10 -14    14937.85    15173.92    264.69 o
   4  10 -14    16637.62    17017.96    167.14 o
   6  10 -14     4423.83     4324.01    121.98 o
   8  10 -14      986.52      783.47    246.87 o
  10  10 -14     3062.91     3425.29    289.97 o
   1  11 -14     4829.89     4902.96    206.02 o
   3  11 -14    14600.54    15328.83    275.94 o
   5  11 -14     6018.46     5851.90    170.78 o
   7  11 -14     7039.99     7100.75    258.10 o
   9  11 -14      675.84      638.92    270.62 o
   2  12 -14     8273.72     7268.20    238.99 o
   4  12 -14      217.69      319.94    127.53 o
   6  12 -14    10176.09    10055.30    267.42 o
   8  12 -14     9825.95     9816.34    279.46 o
  10  12 -14      856.04      772.92    292.78 o
   1  13 -14     2345.38     2568.13    232.62 o
   3  13 -14     5735.98     5332.44    240.54 o
   5  13 -14     7033.53     7136.68    116.35 o
   7  13 -14     4680.74     4399.73    260.60 o
   9  13 -14     1196.34     1079.93    273.95 o
   0  14 -14     5321.08     6556.65    217.14 o
   2  14 -14     2627.26     3040.12    229.71 o
   4  14 -14    16000.71    16595.01    434.98 o
   6  14 -14     1948.82     2104.58    251.78 o
   8  14 -14     1295.93     1128.12    286.66 o
   1  15 -14     2859.78     2829.38    231.84 o
   3  15 -14    11049.19    11783.73    267.36 o
   5  15 -14    22908.53    22133.92    344.43 o
   7  15 -14     9993.94     9796.82    288.30 o
   9  15 -14      889.67      843.20    309.39 o
   0  16 -14      132.78      283.21    237.48 o
   2  16 -14    10728.79    11202.06    261.88 o
   4  16 -14     6166.50     5889.24    110.08 o
   6  16 -14    10623.44     9714.62    276.68 o
   8  16 -14       98.16      310.80    285.03 o
   1  17 -14    18549.59    19197.87    304.93 o
   3  17 -14     3758.25     3063.15    265.55 o
   5  17 -14    20567.51    20780.45    344.46 o
   7  17 -14    11973.64    11897.73    309.89 o
   9  17 -14     2997.53     2864.25    301.30 o
   0  18 -14     7642.24     7681.31    233.77 o
   2  18 -14    25652.94    25931.69    356.12 o
   4  18 -14     2345.89     2185.24    229.89 o
   6  18 -14     8274.71     7872.99    278.49 o
   8  18 -14     4981.49     4420.13    287.98 o
  -1  19 -14     2912.51     3113.39    242.19 o
   1  19 -14     8639.80     8951.74    254.55 o
   3  19 -14     9484.24     9782.85    258.65 o
   5  19 -14     6987.44     7040.91    248.74 o
   7  19 -14     1726.68     1461.55    281.83 o
   9  19 -14     1823.67     1816.07    315.52 o
   0  20 -14    15011.46    15037.21    295.42 o
   2  20 -14     2986.36     2807.46    282.84 o
   4  20 -14     6107.61     6117.32    261.56 o
   6  20 -14     4252.20     3790.28    279.55 o
   8  20 -14     2415.37     2306.54    306.84 o
  -1  21 -14     2323.64     2857.58    237.87 o
   1  21 -14    11930.47    11607.32    277.29 o
   3  21 -14     1737.51     1785.09    266.18 o
   5  21 -14      246.04       12.35    255.59 o
   7  21 -14     2002.50     2047.58    325.26 o
  -2  22 -14     5591.01     5662.64    244.18 o
   0  22 -14      436.40      425.30    271.60 o
   2  22 -14     7231.62     6948.38    268.97 o
   4  22 -14     1707.78     1455.41    248.77 o
   6  22 -14     7878.51     7376.75    304.08 o
   8  22 -14     1531.72     1752.83    326.18 o
  -1  23 -14     1792.45     1612.37    259.07 o
   1  23 -14    11227.02    11547.34    281.24 o
   3  23 -14     1345.53     1359.80    261.77 o
   5  23 -14     9628.16     9754.32    288.53 o
   7  23 -14     5732.79     6030.69    313.36 o
  -2  24 -14    16253.33    15775.38    305.84 o
   0  24 -14      973.70      943.94    271.23 o
   2  24 -14     3421.35     3651.46    253.45 o
   4  24 -14     9118.78     8928.63    280.18 o
   6  24 -14     4432.83     4370.97    314.70 o
   8  24 -14     1240.48     1474.21    319.77 o
  -3  25 -14      498.67      780.56    293.30 o
  -1  25 -14     6863.71     6783.81    285.08 o
   1  25 -14     2601.04     2294.05    296.38 o
   3  25 -14     5493.05     5371.96    284.61 o
   5  25 -14     2578.87     2288.00    305.25 o
   7  25 -14     3972.95     4821.38    342.44 o
  -4  26 -14      873.98     1496.55    286.91 o
  -2  26 -14       71.28      108.21    283.84 o
   0  26 -14    10155.43     9932.34    275.57 o
   2  26 -14     4102.53     4242.84    265.38 o
   4  26 -14     1578.83     1411.71    268.33 o
   6  26 -14     5614.75     5636.34    328.30 o
  -3  27 -14     2937.56     3407.40    287.66 o
  -1  27 -14     3012.74     3033.28    282.89 o
   1  27 -14      353.69      158.58    295.48 o
   3  27 -14     8642.75     8929.61    281.82 o
   5  27 -14     7443.65     7690.58    303.33 o
   7  27 -14      260.24      517.03    337.33 o
  -4  28 -14       59.95      603.45    291.59 o
  -2  28 -14      723.98      625.78    302.10 o
   0  28 -14     1342.44     1275.20    274.64 o
   2  28 -14     2511.53     2203.49    257.28 o
   4  28 -14     3658.56     3097.38    277.45 o
   6  28 -14     1534.08      995.07    323.86 o
  -3  29 -14     1469.05     1251.51    269.95 o
  -1  29 -14     4496.45     4193.31    300.33 o
   1  29 -14     2983.75     3235.93    279.60 o
   3  29 -14     9587.42    10877.04    307.93 o
   5  29 -14     2932.85     2910.03    318.65 o
   7  29 -14     1706.49     2120.70    354.17 o
  -4  30 -14     1039.98     1350.90    312.74 o
  -2  30 -14     2618.53     2982.77    286.28 o
   0  30 -14     2961.62     2883.81    321.78 o
   2  30 -14     1512.64     1385.03    287.20 o
   4  30 -14      339.05        1.82    311.62 o
   6  30 -14     1634.41     2039.18    307.96 o
  -3  31 -14      249.16      418.71    293.13 o
  -1  31 -14     4115.72     4008.11    318.20 o
   1  31 -14     5433.13     5757.26    300.12 o
   3  31 -14     4058.42     4215.38    309.46 o
   5  31 -14     2269.33     2333.09    352.00 o
  -2  32 -14      952.77     1110.25    308.42 o
   0  32 -14      283.44      412.12    299.73 o
   2  32 -14     2489.73     2897.81    295.77 o
   4  32 -14    12232.78    12663.85    347.55 o
   6  32 -14     2925.69     3677.35    346.78 o
  -3  33 -14     4934.40     5547.22    312.46 o
  -1  33 -14     1756.79     1742.08    333.94 o
   1  33 -14      225.92      365.30    293.34 o
   3  33 -14     4673.52     5117.08    313.31 o
   5  33 -14     4678.35     5350.71    353.36 o
  -2  34 -14     1970.90     1782.54    301.53 o
   0  34 -14      307.31      340.75    288.88 o
   2  34 -14     3844.11     3972.34    312.88 o
   4  34 -14       85.43        8.90    349.38 o
  -1  35 -14     2382.39     2402.43    293.53 o
   1  35 -14     3974.42     3996.02    313.88 o
   3  35 -14     1184.34     1068.52    344.07 o
   0  36 -14     5845.02     5836.04    314.08 o
   2  36 -14     3682.81     3400.25    316.91 o
   1  37 -14     1409.55     1419.96    320.60 o
   3   1 -13    37142.68    36106.98    280.10 o
   5   1 -13     8543.85     7793.09    138.71 o
   7   1 -13     4097.24     3922.76    136.65 o
   9   1 -13      673.80      608.21    145.57 o
   2   2 -13     7477.18     8257.31    185.16 o
   4   2 -13      863.44      741.40    136.21 o
   6   2 -13     3724.50     3531.69    142.29 o
   8   2 -13     3978.14     4578.46    136.99 o
  10   2 -13     3363.26     3377.02    219.39 o
   3   3 -13     1393.33     1306.85    128.68 o
   5   3 -13     2684.98     2887.32    131.71 o
   7   3 -13    10229.04    10324.06    337.88 o
   9   3 -13     5187.64     5192.36    144.61 o
   2   4 -13     9292.85     9052.04    197.16 o
   4   4 -13    33531.06    35086.07    713.35 o
   6   4 -13    20072.10    20993.79    192.59 o
   8   4 -13     8723.83     9111.87    261.14 o
  10   4 -13     3000.81     3152.94    249.78 o
   3   5 -13     2322.22     2321.64    144.74 o
   5   5 -13     2804.56     2678.51    248.90 o
   7   5 -13     1701.91     1519.25    132.24 o
   9   5 -13     2647.02     2588.85    245.98 o
   2   6 -13    22603.01    21951.30    272.09 o
   4   6 -13     8773.95     9066.18    308.85 o
   6   6 -13     2413.58     2258.58    133.89 o
   8   6 -13    10734.94    10329.36    158.22 o
  10   6 -13      422.61      336.26    264.93 o
   3   7 -13     4296.94     3978.19    141.13 o
   5   7 -13     3873.08     4088.24    120.52 o
   7   7 -13      790.55      782.24    125.08 o
   9   7 -13      501.19      459.39    237.56 o
   2   8 -13    16069.98    16671.96    258.59 o
   4   8 -13    13604.65    12795.11    145.28 o
   6   8 -13     9576.03     9834.73    141.51 o
   8   8 -13     3105.86     2682.65    242.68 o
  10   8 -13     1959.99     1817.64    264.07 o
   1   9 -13     1151.43      840.20    201.88 o
   3   9 -13     7920.10     7349.65    130.26 o
   5   9 -13    16403.37    16677.58    350.14 o
   7   9 -13      991.93     1183.03    165.72 o
   9   9 -13     7452.78     7887.49    255.27 o
   2  10 -13     4452.27     4419.40    202.16 o
   4  10 -13    12843.72    11867.64    418.48 o
   6  10 -13     7677.76     8303.90    128.23 o
   8  10 -13      240.53       96.53    257.02 o
  10  10 -13      335.24      283.66    281.90 o
   1  11 -13    19276.82    16656.70    263.04 o
   3  11 -13    18438.01    17602.77    160.50 o
   5  11 -13    14616.83    15250.46    269.17 o
   7  11 -13    10816.00    11261.36    268.74 o
   9  11 -13     1053.07      945.59    281.14 o
   2  12 -13    10255.25     9528.63    226.98 o
   4  12 -13     5376.69     4644.73    140.48 o
   6  12 -13    11771.57    11964.63    275.83 o
   8  12 -13      937.85      886.07    287.08 o
  10  12 -13      423.17      355.64    295.01 o
   1  13 -13    18288.88    15736.66    263.19 o
   3  13 -13     6832.26     6517.43    235.01 o
   5  13 -13     4345.65     4337.33    139.57 o
   7  13 -13      742.09     1046.59    261.45 o
   9  13 -13    11105.99    11338.41    302.46 o
   0  14 -13     8255.20     7841.71    230.38 o
   2  14 -13    15329.28    16213.29    281.34 o
   4  14 -13     7569.68     7101.40    207.00 o
   6  14 -13     8118.67     7618.55    247.30 o
   8  14 -13      942.97      927.03    269.23 o
  10  14 -13     5646.17     5965.03    300.16 o
   1  15 -13    13922.96    15356.11    271.92 o
   3  15 -13    11866.33    11332.60    258.06 o
   5  15 -13     2720.96     2995.43    244.63 o
   7  15 -13     1046.84     1050.16    267.66 o
   9  15 -13      487.92      337.67    293.86 o
   0  16 -13    37834.59    41080.55    394.91 o
   2  16 -13    17373.04    15886.37    281.99 o
   4  16 -13     8035.20     7535.26    108.07 o
   6  16 -13     8635.48     8741.13    269.20 o
   8  16 -13    10413.27    11247.66    306.60 o
   1  17 -13    25252.16    21522.08    311.82 o
   3  17 -13    16065.00    14618.82    277.73 o
   5  17 -13     5046.51     3969.72    236.99 o
   7  17 -13     8760.83     9585.27    279.94 o
   9  17 -13      480.48      649.94    319.87 o
   0  18 -13     3246.50     3392.14    241.96 o
   2  18 -13     7660.68     7702.25    237.29 o
   4  18 -13    17789.14    18715.61    319.04 o
   6  18 -13     2322.26     2095.62    290.76 o
   8  18 -13     2772.19     2731.67    287.36 o
  -1  19 -13      361.68      593.79    237.64 o
   1  19 -13      889.33      879.56    235.90 o
   3  19 -13     7183.82     6958.31    247.02 o
   5  19 -13     5256.07     4824.57    247.46 o
   7  19 -13     3237.13     3162.83    298.00 o
   9  19 -13      999.18     1233.60    316.13 o
   0  20 -13      840.02      674.54    246.83 o
   2  20 -13     1496.38      744.20    248.08 o
   4  20 -13      502.72      365.54    233.99 o
   6  20 -13     4003.75     3650.04    270.77 o
   8  20 -13     1283.43     1580.45    329.60 o
  -1  21 -13      802.91     1184.62    244.97 o
   1  21 -13     6039.60     5322.68    242.99 o
   3  21 -13     3957.35     3102.49    219.82 o
   5  21 -13     2852.49     2303.07    271.51 o
   7  21 -13     5478.56     5672.05    288.40 o
   9  21 -13      455.66      755.61    303.62 o
  -2  22 -13      303.45      286.96    252.39 o
   0  22 -13    16588.67    16935.58    298.66 o
   2  22 -13    32314.87    31022.46    389.97 o
   4  22 -13      848.80      421.17    245.50 o
   6  22 -13     7576.03     8397.17    305.28 o
   8  22 -13     7060.46     7716.27    326.56 o
  -1  23 -13     5979.46     6526.66    273.62 o
   1  23 -13     1303.98     1017.25    266.62 o
   3  23 -13     3197.54     3162.72    253.05 o
   5  23 -13     4897.34     4222.25    274.26 o
   7  23 -13     1167.30      937.08    307.31 o
  -2  24 -13      711.27      637.04    266.49 o
   0  24 -13      851.72      370.03    266.46 o
   2  24 -13     2146.39     2451.61    267.13 o
   4  24 -13     3229.97     3196.59    281.85 o
   6  24 -13       87.03       10.53    306.14 o
   8  24 -13      519.83      727.78    317.31 o
  -3  25 -13     7593.60     7496.60    260.10 o
  -1  25 -13     2968.42     3060.91    259.52 o
   1  25 -13     8227.55     8301.54    269.55 o
   3  25 -13     2310.13     2040.20    279.09 o
   5  25 -13     2807.28     2636.16    296.96 o
   7  25 -13     1273.33     1154.69    325.33 o
  -4  26 -13      769.05     1396.62    276.14 o
  -2  26 -13     4376.53     4825.15    273.24 o
   0  26 -13     2184.92     1921.05    282.13 o
   2  26 -13     1631.66     1562.94    269.26 o
   4  26 -13     1378.56     1137.37    286.12 o
   6  26 -13    13004.95    13396.34    341.81 o
   8  26 -13      381.32      106.10    347.19 o
  -3  27 -13     4421.35     4360.42    288.13 o
  -1  27 -13     4031.22     3735.75    270.33 o
   1  27 -13     9944.88    10121.39    276.68 o
   3  27 -13     9230.01     9439.96    284.32 o
   5  27 -13     2081.55     1864.46    307.09 o
   7  27 -13     7530.66     7497.00    343.59 o
  -4  28 -13     5208.57     5745.55    299.38 o
  -2  28 -13     8443.92     8828.87    288.16 o
   0  28 -13      188.95      207.01    293.20 o
   2  28 -13     1467.60     1624.32    264.05 o
   4  28 -13    13274.97    13012.15    327.11 o
   6  28 -13     2861.32     2855.60    307.47 o
  -3  29 -13     4034.41     4697.62    300.07 o
  -1  29 -13     1807.26     1706.52    290.02 o
   1  29 -13      377.93      417.35    279.96 o
   3  29 -13     6685.25     6237.88    276.29 o
   5  29 -13     5987.32     6487.49    320.04 o
   7  29 -13     1153.30     1374.31    352.28 o
  -4  30 -13     2609.27     2668.04    291.98 o
  -2  30 -13     1971.56     2086.59    278.33 o
   0  30 -13     4123.81     4018.75    283.92 o
   2  30 -13     9729.86     9953.27    290.36 o
   4  30 -13      443.87      236.40    315.51 o
   6  30 -13      957.65     1043.24    324.86 o
  -3  31 -13       82.26      140.88    306.98 o
  -1  31 -13     1113.61     1123.93    298.79 o
   1  31 -13     4133.21     3932.39    296.12 o
   3  31 -13     1067.47     1152.80    297.70 o
   5  31 -13     2591.30     2485.36    343.23 o
  -2  32 -13      456.01      602.09    307.73 o
   0  32 -13     8840.83     8736.47    273.59 o
   2  32 -13     3175.46     3572.89    298.07 o
   4  32 -13     7132.54     7044.86    341.16 o
   6  32 -13     3262.66     3906.35    348.68 o
  -3  33 -13      533.75      252.83    295.00 o
  -1  33 -13     4214.96     4422.72    308.29 o
   1  33 -13     1749.59     1732.48    289.79 o
   3  33 -13    10056.29    11062.77    320.89 o
   5  33 -13     1507.68     1466.32    321.19 o
  -2  34 -13     2469.72     3244.98    289.92 o
   0  34 -13     2942.01     3035.56    301.20 o
   2  34 -13     3152.20     2869.63    304.38 o
   4  34 -13      877.00      795.03    350.94 o
  -1  35 -13     2564.95     2683.00    269.40 o
   1  35 -13     2366.70     3025.39    310.17 o
   3  35 -13      174.57      270.73    325.15 o
   5  35 -13      307.40      278.96    355.16 o
   0  36 -13     1042.28     1094.95    277.99 o
   2  36 -13     2155.66     2326.73    301.38 o
   4  36 -13      948.48      507.39    334.78 o
  -1  37 -13     4192.86     5079.73    290.92 o
   1  37 -13      471.60      248.98    305.11 o
   3  37 -13      482.91      273.91    337.51 o
   0  38 -13       14.30      165.82    304.51 o
   2  38 -13     1464.79     1454.15    310.76 o
   4   0 -12    12185.52    11050.66    204.42 o
   6   0 -12    18681.28    19142.82    263.42 o
   8   0 -12     8657.43     9106.87    212.83 o
  10   0 -12     5954.60     6323.76    224.69 o
   3   1 -12    18200.00    17973.12    162.13 o
   5   1 -12     1855.57     1848.20    184.92 o
   7   1 -12     8096.65     7785.08    275.44 o
   9   1 -12     1983.21     2057.70    135.68 o
   2   2 -12    29045.09    29315.31    280.09 o
   4   2 -12    12184.92    11111.94    141.65 o
   6   2 -12     1000.26      860.02    138.55 o
   8   2 -12     7518.27     7567.81    223.81 o
  10   2 -12     4095.14     4156.80    242.20 o
   3   3 -12     6824.27     6204.37    117.88 o
   5   3 -12      755.98      681.58    130.67 o
   7   3 -12    15575.48    15287.87    300.46 o
   9   3 -12     1303.92      926.82    195.44 o
   2   4 -12    10231.19    10005.93    197.84 o
   4   4 -12    11049.04    10160.36    229.13 o
   6   4 -12     7538.97     7773.16    372.21 o
   8   4 -12     3372.81     3249.33    160.66 o
  10   4 -12     2641.59     2711.52    255.22 o
   3   5 -12     4740.73     4501.72    118.82 o
   5   5 -12    25821.61    25000.57    581.74 o
   7   5 -12     2691.30     2728.45    125.37 o
   9   5 -12     6996.56     7029.38    253.10 o
   2   6 -12      201.30      153.08    196.51 o
   4   6 -12     6334.37     6054.30    117.51 o
   6   6 -12    10008.43     9556.05    139.57 o
   8   6 -12     1272.23     1371.74    124.66 o
  10   6 -12     1460.54     1503.77    246.88 o
   3   7 -12     6100.26     5374.34    140.26 o
   5   7 -12    24538.07    24842.69    484.22 o
   7   7 -12    13638.25    13992.54    162.98 o
   9   7 -12     3747.37     3934.24    259.86 o
   2   8 -12    12376.91    12606.89    228.97 o
   4   8 -12    12200.32    13054.78    141.16 o
   6   8 -12       90.17       52.91    121.55 o
   8   8 -12      606.99      536.53    250.56 o
  10   8 -12     2040.02     2036.18    250.94 o
   1   9 -12     7254.85     6552.34    185.87 o
   3   9 -12     5868.04     5761.79    260.76 o
   5   9 -12     1756.76     1471.47    109.47 o
   7   9 -12      256.47      307.66    112.44 o
   9   9 -12     3923.86     4093.73    275.40 o
   2  10 -12     9242.38     8739.31    210.47 o
   4  10 -12    30581.44    30744.10    192.09 o
   6  10 -12    11901.16    11104.56    295.98 o
   8  10 -12     3761.98     3744.19    249.01 o
  10  10 -12     3772.40     3929.95    258.96 o
   1  11 -12    15015.00    14994.54    242.43 o
   3  11 -12     8104.53     8443.29    404.11 o
   5  11 -12     7476.41     7017.69    147.45 o
   7  11 -12      217.68      239.08    243.03 o
   9  11 -12     1170.75     1005.33    275.84 o
   2  12 -12    21579.57    19801.46    281.58 o
   4  12 -12     2645.87     2138.17    180.70 o
   6  12 -12    12689.38    12455.23    276.65 o
   8  12 -12    10416.82    10520.09    282.93 o
  10  12 -12      852.80      942.65    286.62 o
   1  13 -12     7928.70     7685.48    206.54 o
   3  13 -12    16495.61    15996.82    273.43 o
   5  13 -12     4596.59     4519.91     92.16 o
   7  13 -12     6895.33     6697.31    239.25 o
   9  13 -12      963.24     1070.78    294.11 o
   0  14 -12    27579.27    24768.07    303.35 o
   2  14 -12     4930.93     4662.44    230.53 o
   4  14 -12    11277.55     9660.11    225.94 o
   6  14 -12     2435.16     1999.30    244.42 o
   8  14 -12     1346.18     1407.48    261.43 o
  10  14 -12      980.54     1160.75    300.21 o
   1  15 -12     5716.44     4950.20    205.74 o
   3  15 -12    33978.54    36438.11    377.14 o
   5  15 -12    12129.69    12945.84    273.61 o
   7  15 -12     6327.43     5624.32    271.24 o
   9  15 -12      164.46      310.46    288.20 o
   0  16 -12     3118.11     3685.37    228.07 o
   2  16 -12     3434.37     2514.53    226.51 o
   4  16 -12     9095.21     8487.44    349.75 o
   6  16 -12    12929.94    12981.99    289.38 o
   8  16 -12      793.71      609.55    301.00 o
  10  16 -12     1139.61     1100.61    317.83 o
   1  17 -12    28906.00    27407.94    333.12 o
   3  17 -12     3495.31     3826.90    221.69 o
   5  17 -12    13889.60    14193.73    289.36 o
   7  17 -12     2699.15     3064.28    254.03 o
   9  17 -12     3895.90     3947.63    311.22 o
   0  18 -12     2496.67     1959.37    236.74 o
   2  18 -12    21833.46    22260.74    317.98 o
   4  18 -12     2221.12     2270.44    249.59 o
   6  18 -12     3298.31     3429.86    266.84 o
   8  18 -12     6666.83     6852.21    296.26 o
  -1  19 -12     3217.98     3677.21    225.85 o
   1  19 -12    19609.14    20632.07    306.75 o
   3  19 -12    11846.79    12128.22    263.89 o
   5  19 -12     3669.62     2861.44    249.30 o
   7  19 -12     3560.33     3534.02    278.65 o
   9  19 -12     5432.29     6177.87    332.51 o
   0  20 -12     3128.95     2999.51    229.41 o
   2  20 -12    13153.46    13464.12    281.16 o
   4  20 -12    14850.54    15179.16    300.46 o
   6  20 -12     6416.52     6189.58    259.08 o
   8  20 -12      849.54      711.10    301.66 o
  -1  21 -12     1411.64     1499.99    237.98 o
   1  21 -12     4733.08     4393.63    250.36 o
   3  21 -12      925.89     1059.61    235.90 o
   5  21 -12    13047.51    13438.88    306.44 o
   7  21 -12     4873.22     4950.20    289.30 o
   9  21 -12     1182.09     1335.39    331.68 o
  -2  22 -12     2553.44     2945.22    252.57 o
   0  22 -12     4196.71     4425.23    244.56 o
   2  22 -12     2704.21     2222.87    233.56 o
   4  22 -12     1123.98     1291.14    247.96 o
   6  22 -12    17814.43    17171.88    348.29 o
   8  22 -12      820.26      674.69    331.15 o
  -1  23 -12     1854.72     1300.36    245.11 o
   1  23 -12     5105.93     4620.30    250.50 o
   3  23 -12    12535.12    11976.20    278.43 o
   5  23 -12     4480.79     4851.68    277.66 o
   7  23 -12     5269.02     5291.58    276.99 o
   9  23 -12      620.17      813.61    346.01 o
  -2  24 -12     8895.03     9070.00    250.31 o
   0  24 -12      102.27      162.05    243.96 o
   2  24 -12     6740.59     6869.24    245.67 o
   4  24 -12     7246.92     6878.29    260.29 o
   6  24 -12     6077.10     6744.81    291.37 o
   8  24 -12     2829.92     2912.27    333.65 o
  -3  25 -12     1186.81     1243.79    247.63 o
  -1  25 -12     3570.19     3634.62    259.91 o
   1  25 -12     3323.79     3036.73    277.64 o
   3  25 -12     9457.02     9585.19    265.02 o
   5  25 -12     1217.63      916.30    295.14 o
   7  25 -12     8336.61     7868.73    307.58 o
  -4  26 -12     3387.47     3109.78    280.66 o
  -2  26 -12      920.79     1166.39    250.75 o
   0  26 -12     8978.63     8127.16    267.33 o
   2  26 -12    12991.96    12685.54    284.11 o
   4  26 -12      654.29      188.90    287.15 o
   6  26 -12     4425.19     3693.99    285.11 o
   8  26 -12     2211.91     2567.90    334.28 o
  -3  27 -12     4736.03     5129.27    280.30 o
  -1  27 -12     2276.27     2025.84    265.27 o
   1  27 -12     1226.65     1267.63    250.63 o
   3  27 -12     2619.49     2655.98    265.83 o
   5  27 -12     3106.94     3070.41    289.98 o
   7  27 -12      797.55      747.27    323.96 o
  -4  28 -12      991.64      966.47    290.77 o
  -2  28 -12      216.09      289.83    270.23 o
   0  28 -12     2586.19     2517.52    267.80 o
   2  28 -12     1547.14     1563.09    264.04 o
   4  28 -12     1340.09     1338.41    303.67 o
   6  28 -12      380.22      210.20    317.28 o
  -3  29 -12     4858.31     5138.90    258.87 o
  -1  29 -12      909.06      590.19    269.95 o
   1  29 -12      763.14      784.74    262.49 o
   3  29 -12     4302.84     4183.30    257.78 o
   5  29 -12     1975.61     1364.07    317.81 o
   7  29 -12       99.00      218.71    332.46 o
  -2  30 -12      900.27      788.70    263.37 o
   0  30 -12     1090.99     1744.87    283.34 o
   2  30 -12     1014.40     1185.82    273.65 o
   4  30 -12     1420.84     1433.62    318.67 o
   6  30 -12     4455.03     4932.54    350.74 o
  -3  31 -12     1791.99     1828.60    281.83 o
  -1  31 -12     3958.44     4326.44    286.86 o
   1  31 -12     4420.71     5107.27    280.48 o
   3  31 -12     2109.28     2076.75    282.64 o
   5  31 -12     1355.95     1611.77    314.25 o
   7  31 -12     2806.90     2999.57    341.16 o
  -2  32 -12     2256.28     2098.46    283.15 o
   0  32 -12      375.56      608.78    264.84 o
   2  32 -12      505.55      390.25    288.48 o
   4  32 -12     7474.42     7521.93    312.81 o
   6  32 -12      672.64      870.96    325.25 o
  -1  33 -12     3960.86     4113.82    275.20 o
   1  33 -12      795.41      745.13    302.90 o
   3  33 -12     2143.19     1978.23    326.40 o
   5  33 -12     5172.35     5781.39    324.05 o
  -2  34 -12     2542.12     2607.39    300.20 o
   0  34 -12      931.48      902.87    294.61 o
   2  34 -12     2980.55     2907.45    303.17 o
   4  34 -12      310.74      -23.96    337.26 o
  -1  35 -12     1570.21     2121.97    287.35 o
   1  35 -12     6527.79     6227.64    295.23 o
   3  35 -12      760.34      536.62    318.91 o
   5  35 -12      202.09      218.73    316.65 o
   0  36 -12     4540.20     4840.41    287.12 o
   2  36 -12     3476.88     3632.65    317.78 o
   4  36 -12     2549.51     2524.67    328.90 o
  -1  37 -12     3476.40     3699.25    279.31 o
   1  37 -12     1607.02     1477.62    303.63 o
   3  37 -12     2963.16     3063.53    319.52 o
   0  38 -12     8836.12     9512.44    313.99 o
   2  38 -12     2166.67     1962.85    325.57 o
   1  39 -12      806.02     1017.64    312.65 o
   3   1 -11    17036.46    18880.20    158.47 o
   5   1 -11     9051.01     8769.47    128.36 o
   7   1 -11     8401.85     8327.77    191.76 o
   9   1 -11     2745.54     2441.94    184.99 o
   2   2 -11     9924.70     9732.99    183.50 o
   4   2 -11    10168.81    10940.73    132.46 o
   6   2 -11     6299.24     5759.48    131.14 o
   8   2 -11     8033.62     8540.37    259.45 o
  10   2 -11      368.97      288.95    144.09 o
   3   3 -11    15011.01    15897.67    146.26 o
   5   3 -11     6051.56     5653.50    164.57 o
   7   3 -11    16328.50    16270.18    175.90 o
   9   3 -11     6410.50     6460.52    152.70 o
  11   3 -11       36.83      125.03    246.52 o
   2   4 -11    16744.71    17142.43    227.23 o
   4   4 -11    21844.48    21426.75    298.27 o
   6   4 -11     8129.71     9302.12    578.13 o
   8   4 -11     3003.14     3204.61    132.17 o
  10   4 -11     5907.64     7151.58    254.34 o
   3   5 -11    29876.52    29157.31    536.69 o
   5   5 -11     2082.45     2194.55    112.68 o
   7   5 -11     2998.67     3112.49    132.08 o
   9   5 -11      480.40      476.66    135.85 o
   2   6 -11    27122.84    26751.21    278.45 o
   4   6 -11    13329.49    13294.81    257.57 o
   6   6 -11     3130.04     3201.82    113.86 o
   8   6 -11     9709.36     9345.45    176.57 o
  10   6 -11     1522.85     1975.24    253.22 o
   3   7 -11      172.62      271.23    119.33 o
   5   7 -11     4780.68     4659.38    105.80 o
   7   7 -11     7028.17     6480.42    230.04 o
   9   7 -11      548.30      510.42    262.99 o
   2   8 -11    22370.79    22251.61    264.68 o
   4   8 -11     3473.31     3089.08    104.37 o
   6   8 -11    33971.46    37092.98    390.07 o
   8   8 -11     3627.54     3520.41    245.71 o
  10   8 -11     3849.94     4245.07    261.07 o
   1   9 -11     2281.20     2534.90    185.89 o
   3   9 -11    21352.42    20825.22    155.77 o
   5   9 -11    27391.97    25796.35    176.33 o
   7   9 -11     2723.85     2627.29    109.09 o
   9   9 -11     5271.76     5352.04    282.21 o
   2  10 -11     1573.10     1616.21    203.53 o
   4  10 -11     3415.11     2879.46    101.86 o
   6  10 -11     8547.54     8073.91    118.54 o
   8  10 -11     1745.44     1553.44    250.13 o
  10  10 -11     1945.76     1777.69    263.10 o
   1  11 -11    31154.11    33220.43    317.70 o
   3  11 -11    15044.65    13298.00    428.08 o
   5  11 -11     8392.97     7909.18    108.33 o
   7  11 -11     8768.73     9229.65    248.94 o
   9  11 -11     4914.41     4918.61    282.66 o
   2  12 -11    10943.18     9967.33    218.94 o
   4  12 -11    28656.40    29392.59    787.90 o
   6  12 -11      391.46      210.57    163.47 o
   8  12 -11      129.59      219.60    270.62 o
  10  12 -11     1994.12     1915.01    278.64 o
   1  13 -11    20685.12    19786.02    267.86 o
   3  13 -11      539.51      963.57     95.64 o
   5  13 -11     2052.73     2009.31     99.85 o
   7  13 -11     8041.89     7946.27    242.09 o
   9  13 -11     4719.29     4898.48    299.22 o
   0  14 -11    21348.27    21784.38    276.69 o
   2  14 -11     3409.31     3347.24    214.27 o
   4  14 -11     8123.50     7741.54    194.42 o
   6  14 -11      383.64      502.38    239.89 o
   8  14 -11     2243.95     1994.36    276.47 o
  10  14 -11     2942.90     2450.60    295.08 o
   1  15 -11     4696.90     3843.28    184.19 o
   3  15 -11     6309.54     5961.71    141.93 o
   5  15 -11     4311.37     3312.62    224.52 o
   7  15 -11       52.53      148.16    261.54 o
   9  15 -11     2026.05     2257.80    285.30 o
   0  16 -11     3181.41     3498.58    212.14 o
   2  16 -11    40396.60    39315.65    376.64 o
   4  16 -11     4788.83     4648.74    221.90 o
   6  16 -11     1524.97     1412.13    245.07 o
   8  16 -11     2231.54     2230.62    274.85 o
  10  16 -11      388.08      436.26    314.65 o
  -1  17 -11     7000.60     6509.09    215.67 o
   1  17 -11     3115.41     3482.74    224.90 o
   3  17 -11     6114.04     5734.90    215.10 o
   5  17 -11     4141.03     3511.96    233.42 o
   7  17 -11     5127.03     5083.94    266.38 o
   9  17 -11     2431.72     2567.26    301.91 o
   0  18 -11     2425.51     2498.01    220.07 o
   2  18 -11     8036.38     6858.90    238.45 o
   4  18 -11     2467.29     2402.19    210.20 o
   6  18 -11      728.00      761.41    249.28 o
   8  18 -11     2721.19     2505.76    276.21 o
  -1  19 -11     2156.25     2407.77    219.26 o
   1  19 -11     1099.54      625.87    253.08 o
   3  19 -11     1634.81     1513.27    218.76 o
   5  19 -11      628.65      623.99    247.65 o
   7  19 -11      145.27       24.76    279.14 o
   9  19 -11     2139.42     2318.56    327.28 o
   0  20 -11     1859.34     1779.80    225.40 o
   2  20 -11     5994.78     5820.78    205.34 o
   4  20 -11     3489.99     3023.72    241.51 o
   6  20 -11     4687.23     5135.17    256.59 o
   8  20 -11     1968.93     2072.40    268.61 o
  -1  21 -11     1019.40     1167.94    239.44 o
   1  21 -11     6066.14     5002.63    231.66 o
   3  21 -11     1605.22     1151.37    223.65 o
   5  21 -11     8653.67     7615.17    252.77 o
   7  21 -11     5911.14     6108.09    286.72 o
   9  21 -11       49.10      132.30    359.95 o
  -2  22 -11     8332.20     8615.64    234.97 o
   0  22 -11     4949.17     5159.48    238.82 o
   2  22 -11     7446.37     7561.50    229.94 o
   4  22 -11     3919.99     3173.89    259.60 o
   6  22 -11     4424.73     4063.80    257.13 o
   8  22 -11     3344.09     3709.24    310.06 o
  -1  23 -11     1970.19     1705.18    223.37 o
   1  23 -11     6620.93     6113.10    231.43 o
   3  23 -11     6990.85     7253.96    237.10 o
   5  23 -11     2054.42     1890.68    255.38 o
   7  23 -11     2456.01     2533.81    288.26 o
   9  23 -11     3264.56     3689.90    326.55 o
  -2  24 -11      471.20      554.28    241.11 o
   0  24 -11      579.85      343.90    247.00 o
   2  24 -11     6402.71     6360.98    239.33 o
   4  24 -11     8685.74     8905.17    263.22 o
   6  24 -11      102.36      178.32    295.82 o
   8  24 -11      289.25      159.94    331.67 o
  -3  25 -11     3016.22     3373.29    251.32 o
  -1  25 -11      616.33      367.15    265.87 o
   1  25 -11     3832.69     3816.72    235.14 o
   3  25 -11      546.69      300.67    244.42 o
   5  25 -11     9890.74    10443.21    290.62 o
   7  25 -11      517.55      556.86    300.83 o
  -4  26 -11    10839.63    11021.65    257.46 o
  -2  26 -11      821.46     1229.43    254.44 o
   0  26 -11     8852.62     8584.41    251.95 o
   2  26 -11      163.55      304.61    241.35 o
   4  26 -11     3021.02     2749.25    273.33 o
   6  26 -11     4760.14     4949.49    276.14 o
   8  26 -11      869.20     1354.50    312.49 o
  -3  27 -11     4174.96     4340.63    272.18 o
  -1  27 -11     6261.55     6430.09    254.34 o
   1  27 -11     6287.89     5898.45    244.93 o
   3  27 -11    10514.41     9807.33    262.53 o
   5  27 -11      891.21      525.87    268.21 o
   7  27 -11     5872.26     5931.28    326.87 o
  -4  28 -11     3382.89     3996.92    264.30 o
  -2  28 -11     3914.52     3463.77    268.94 o
   0  28 -11     1064.54      939.33    254.97 o
   2  28 -11      295.56      378.77    263.17 o
   4  28 -11     9463.57     9145.15    298.23 o
   6  28 -11     2948.86     2640.99    285.43 o
   8  28 -11     1135.40     1513.64    334.85 o
  -3  29 -11     3151.27     3353.77    248.31 o
  -1  29 -11     4589.26     4532.43    262.02 o
   1  29 -11     5228.37     4753.60    251.26 o
   3  29 -11      632.85      702.17    273.23 o
   5  29 -11     4093.67     4122.40    304.46 o
   7  29 -11      930.56     1227.34    328.86 o
  -2  30 -11     2146.87     2178.48    265.00 o
   0  30 -11     7318.88     7116.89    257.60 o
   2  30 -11     4985.62     5211.83    263.93 o
   4  30 -11      971.34      905.70    277.06 o
   6  30 -11     1513.58     1435.73    302.30 o
  -3  31 -11      259.96      404.79    276.12 o
  -1  31 -11     1313.72     1051.89    276.89 o
   1  31 -11     8585.69     9330.26    262.91 o
   3  31 -11      272.06       79.49    306.18 o
   5  31 -11     2162.38     2331.12    305.61 o
   7  31 -11      427.32      707.16    343.98 o
  -2  32 -11     3303.41     3262.04    281.74 o
   0  32 -11     4226.35     4365.33    269.35 o
   2  32 -11    10698.00    10133.55    291.73 o
   4  32 -11     1558.78     1379.48    316.31 o
   6  32 -11     2169.81     1943.86    316.06 o
  -1  33 -11     5461.14     5578.27    283.93 o
   1  33 -11      456.25      326.52    281.93 o
   3  33 -11     6685.80     6644.96    319.01 o
   5  33 -11      107.44       71.43    307.89 o
  -2  34 -11     1199.99     1192.17    275.71 o
   0  34 -11     1012.15      691.57    271.79 o
   2  34 -11     3311.04     3176.39    287.26 o
   4  34 -11     1655.43     1715.61    308.07 o
   6  34 -11     2024.29     1844.55    355.69 o
  -1  35 -11      828.27      711.80    273.76 o
   1  35 -11     3310.20     3715.19    288.15 o
   3  35 -11     1507.36     1306.59    291.60 o
   5  35 -11     2849.37     2702.99    312.15 o
   0  36 -11     4609.43     4551.64    287.98 o
   2  36 -11      854.04     1081.32    294.88 o
   4  36 -11      309.64      224.15    312.73 o
  -1  37 -11     1623.41     2150.50    268.44 o
   1  37 -11      393.79      484.83    280.30 o
   3  37 -11      303.88      231.68    316.28 o
   0  38 -11      122.85      175.19    268.60 o
   2  38 -11     1873.13     2331.87    324.22 o
   4  38 -11     1115.69     1101.01    327.04 o
   1  39 -11     1233.50      933.05    297.51 o
   3  39 -11      999.87     1018.74    302.91 o
   2   0 -10    32237.13    37730.94    278.89 o
   4   0 -10    40791.28    39178.32    296.82 o
   6   0 -10     1877.22     1966.67    181.97 o
   8   0 -10     6113.84     5389.66    199.78 o
  10   0 -10     8369.71     9046.98    239.27 o
   3   1 -10    21593.12    22082.31    161.46 o
   5   1 -10     1732.78     1539.63    112.30 o
   7   1 -10     2240.43     2313.88    145.37 o
   9   1 -10     1391.15     1501.34    329.34 o
  11   1 -10     1198.00     1075.21    220.10 o
   2   2 -10    29716.69    29643.13    258.65 o
   4   2 -10     1121.12     1302.52    100.10 o
   6   2 -10     1770.32     1779.10    148.04 o
   8   2 -10     9331.27    10189.62    182.42 o
  10   2 -10     1901.65     1972.55    150.34 o
   3   3 -10    18305.97    19268.32    151.00 o
   5   3 -10    10631.30    10351.39    129.98 o
   7   3 -10     2398.11     2182.62    132.59 o
   9   3 -10     2262.21     1945.21    139.46 o
  11   3 -10     2744.19     2768.92    252.73 o
   2   4 -10     5082.80     4770.19    174.72 o
   4   4 -10       55.25      142.10    103.29 o
   6   4 -10    12040.28    13275.74    345.15 o
   8   4 -10     4871.85     4769.82    138.83 o
  10   4 -10     3327.86     3201.45    247.66 o
   3   5 -10     8863.24     9463.72    131.06 o
   5   5 -10    18910.91    17515.02    155.98 o
   7   5 -10     4968.33     4867.43    168.47 o
   9   5 -10     1121.97     1130.90    129.73 o
  11   5 -10      387.88      178.70    227.09 o
   2   6 -10     7202.01     6417.54    169.01 o
   4   6 -10    16924.27    17877.05    145.98 o
   6   6 -10     3752.98     2930.41    112.60 o
   8   6 -10     1316.85     1432.01    138.67 o
  10   6 -10     1930.87     1829.77    267.66 o
   1   7 -10    44179.06    43048.07    320.83 o
   3   7 -10    10107.02     9478.40    224.25 o
   5   7 -10     8762.09     8870.28    180.76 o
   7   7 -10    21264.95    22146.65    383.10 o
   9   7 -10     7410.83     7907.59    247.00 o
   2   8 -10     9470.21     9450.47    199.29 o
   4   8 -10     7214.17     6775.08    169.56 o
   6   8 -10     4482.71     4606.17    111.61 o
   8   8 -10     6263.05     6619.35    174.33 o
  10   8 -10     2903.70     3615.45    312.05 o
   1   9 -10    16878.94    15430.98    226.73 o
   3   9 -10     3167.70     2498.34     95.64 o
   5   9 -10     4278.91     3892.14     95.27 o
   7   9 -10     4799.62     4997.37    119.50 o
   9   9 -10     3136.59     3351.02    261.18 o
   2  10 -10    16636.22    17669.81    244.41 o
   4  10 -10    12088.93    13131.62    121.33 o
   6  10 -10      722.61      758.31     98.09 o
   8  10 -10      346.43      116.01    238.61 o
  10  10 -10      455.27      414.62    277.67 o
   1  11 -10     5281.58     5973.77    194.51 o
   3  11 -10     6931.80     7122.73     96.18 o
   5  11 -10     8354.52     8413.38    103.21 o
   7  11 -10     9428.32     9522.91    248.28 o
   9  11 -10     1509.61     1176.75    277.87 o
   2  12 -10    28978.17    30129.56    305.85 o
   4  12 -10     4015.11     3717.70     80.00 o
   6  12 -10    14690.00    14521.14    258.85 o
   8  12 -10     7177.73     6770.90    266.58 o
  10  12 -10     1339.72     1235.06    292.43 o
   1  13 -10      801.75     1086.95    182.59 o
   3  13 -10    15852.42    14347.34    224.90 o
   5  13 -10     7969.31     8673.57    225.40 o
   7  13 -10    12199.51    12334.75    275.78 o
   9  13 -10      553.04      363.58    279.42 o
   0  14 -10     2797.56     2867.44    193.74 o
   2  14 -10     8576.06     9471.85    216.11 o
   4  14 -10      920.46      940.77    220.77 o
   6  14 -10     1224.16     1285.05    226.95 o
   8  14 -10     3470.96     3285.91    255.07 o
  10  14 -10     4886.67     5391.34    312.49 o
   1  15 -10    27763.52    27862.44    304.12 o
   3  15 -10     1777.11     1633.94    193.91 o
   5  15 -10      981.59      627.79    220.52 o
   7  15 -10     1485.97     1627.53    238.17 o
   9  15 -10      457.34      473.04    287.48 o
   0  16 -10     3157.83     2833.15    192.19 o
   2  16 -10     1650.82     1284.43    229.99 o
   4  16 -10    15572.22    15610.77    265.86 o
   6  16 -10      837.95     1094.11    249.43 o
   8  16 -10      644.82      494.13    265.23 o
  10  16 -10      612.63      439.28    319.05 o
  -1  17 -10     3621.19     3781.76    208.66 o
   1  17 -10     5125.06     5105.99    206.75 o
   3  17 -10    11273.80    10566.44    156.83 o
   5  17 -10     5159.66     4446.28    250.01 o
   7  17 -10      579.74      532.23    244.90 o
   9  17 -10     1573.55     1642.46    310.03 o
   0  18 -10    29317.11    32159.41    328.06 o
   2  18 -10    16687.44    16892.73    267.21 o
   4  18 -10     1143.37     1295.36    215.23 o
   6  18 -10     1961.92     1851.59    231.57 o
   8  18 -10     3048.33     2639.33    289.32 o
  10  18 -10     5378.55     5345.70    318.85 o
  -1  19 -10    12012.90    12366.25    231.20 o
   1  19 -10     4245.65     3374.25    224.75 o
   3  19 -10    15963.12    15436.40    161.49 o
   5  19 -10     4363.91     3908.34    221.17 o
   7  19 -10     5196.20     5368.77    270.33 o
   9  19 -10     3840.91     3651.65    313.91 o
  -2  20 -10     4597.43     4513.93    216.67 o
   0  20 -10      827.95      706.03    226.30 o
   2  20 -10    10059.85    10923.88    239.68 o
   4  20 -10     2151.86     1923.07    228.37 o
   6  20 -10     3628.89     3698.14    255.03 o
   8  20 -10     2826.30     2900.14    287.44 o
  -1  21 -10     2872.64     2929.24    226.03 o
   1  21 -10     8669.70     8598.21    226.60 o
   3  21 -10     1271.66     1074.81    101.31 o
   5  21 -10     7800.16     7727.80    246.30 o
   7  21 -10     1838.77     1285.30    277.30 o
   9  21 -10     1262.22     1281.25    338.14 o
  -2  22 -10     1392.64     1515.20    219.89 o
   0  22 -10     5798.15     5751.89    216.41 o
   2  22 -10      750.05      954.56    210.59 o
   4  22 -10     1759.75     1794.17    231.56 o
   6  22 -10    11730.72    11588.06    291.93 o
   8  22 -10     1135.64     1133.52    299.67 o
  -3  23 -10    12395.35    11563.71    235.05 o
  -1  23 -10      447.06      423.54    236.39 o
   1  23 -10      611.43      722.75    210.00 o
   3  23 -10    11761.58    12673.51    294.92 o
   5  23 -10     1040.40      717.77    242.39 o
   7  23 -10      137.71      -41.34    290.56 o
   9  23 -10     1048.06     1464.59    326.32 o
  -2  24 -10     5340.82     5437.74    215.94 o
   0  24 -10      338.52      106.27    220.09 o
   2  24 -10     5197.01     5621.08    237.78 o
   4  24 -10     4965.54     4724.28    233.68 o
   6  24 -10    12806.47    12381.15    308.88 o
   8  24 -10      296.15      357.65    319.89 o
  -3  25 -10     4634.19     4738.43    233.85 o
  -1  25 -10      620.03      508.62    240.88 o
   1  25 -10     6924.23     7076.71    228.46 o
   3  25 -10      500.21      509.54    121.79 o
   5  25 -10      859.78      744.83    267.40 o
   7  25 -10     7363.09     7328.75    315.46 o
  -4  26 -10     2769.07     3116.26    234.71 o
  -2  26 -10     4456.54     3958.87    230.54 o
   0  26 -10     6979.22     7105.18    250.04 o
   2  26 -10     4706.57     4359.31    234.15 o
   4  26 -10     3645.31     3225.61    263.28 o
   6  26 -10      406.36      162.70    290.61 o
   8  26 -10     1125.06     1482.53    334.43 o
  -3  27 -10     1714.61     2383.87    265.47 o
  -1  27 -10     3208.07     3153.43    257.26 o
   1  27 -10     1375.94     1323.39    237.61 o
   3  27 -10      701.91      831.64    154.83 o
   5  27 -10     1312.06     1471.83    271.26 o
   7  27 -10     2909.93     2609.73    312.92 o
  -4  28 -10       87.71      138.34    252.10 o
  -2  28 -10     2724.11     2717.24    249.89 o
   0  28 -10     4509.80     4628.95    243.54 o
   2  28 -10     7660.38     7335.89    248.82 o
   4  28 -10     1157.12      795.03    272.72 o
   6  28 -10      199.31     -164.42    303.56 o
   8  28 -10       12.65       33.04    361.01 o
  -3  29 -10     5844.59     5959.27    251.24 o
  -1  29 -10     3232.73     3363.42    243.38 o
   1  29 -10     1403.17     1611.89    237.16 o
   3  29 -10     4433.15     4025.73    266.98 o
   5  29 -10     4483.11     4799.73    290.21 o
   7  29 -10      156.13      182.71    321.92 o
  -2  30 -10     2697.45     2403.58    260.63 o
   0  30 -10     1577.62     1733.89    241.63 o
   2  30 -10     1182.88     1147.81    258.00 o
   4  30 -10      673.30      516.12    291.37 o
   6  30 -10     1837.71     1456.82    317.64 o
  -3  31 -10     2592.25     2473.52    265.78 o
  -1  31 -10     3481.12     3281.16    255.03 o
   1  31 -10     4942.68     5240.13    270.94 o
   3  31 -10     2653.61     2696.52    284.78 o
   5  31 -10      427.76      167.25    298.58 o
   7  31 -10     1241.47     1248.38    340.87 o
  -2  32 -10     9171.15     9101.63    265.43 o
   0  32 -10     5996.65     5802.90    257.03 o
   2  32 -10      166.95      170.45    274.57 o
   4  32 -10     2247.23     1977.87    284.12 o
   6  32 -10     1520.29     1587.38    332.07 o
  -1  33 -10     1443.79     1412.48    230.30 o
   1  33 -10     3913.23     3778.93    267.90 o
   3  33 -10      447.63      263.55    305.27 o
   5  33 -10     3429.02     3452.04    313.93 o
  -2  34 -10     2839.34     2981.34    244.17 o
   0  34 -10     4593.54     4510.96    289.16 o
   2  34 -10      269.49      120.69    298.08 o
   4  34 -10      428.35      797.36    309.71 o
   6  34 -10      917.15      989.66    325.25 o
  -1  35 -10     7321.70     7897.83    271.40 o
   1  35 -10      955.32      984.33    290.72 o
   3  35 -10     3988.25     3820.87    297.68 o
   5  35 -10      657.31      551.16    326.42 o
   0  36 -10     2896.77     2756.50    267.27 o
   2  36 -10     3997.87     4189.85    295.68 o
   4  36 -10      968.38      643.28    311.78 o
   1  37 -10     4745.21     4828.92    297.94 o
   3  37 -10     3295.92     3796.88    311.64 o
   5  37 -10       62.01      164.66    327.04 o
   0  38 -10     5696.89     5847.71    269.98 o
   2  38 -10     1534.73     1581.60    318.32 o
   4  38 -10     4167.44     4202.76    311.13 o
   1  39 -10     2141.52     2528.93    289.05 o
   3  39 -10     1809.39     2312.09    303.18 o
   2  40 -10      739.29      689.21    295.16 o
   3   1  -9    20731.73    22255.20    167.21 o
   5   1  -9    13056.09    13113.07    140.72 o
   7   1  -9      408.36      479.22    123.35 o
   9   1  -9     6873.17     7067.70    422.32 o
  11   1  -9      920.03      815.11    215.44 o
   2   2  -9    26191.09    27821.95    163.73 o
   4   2  -9    21363.91    22212.86    158.35 o
   6   2  -9      901.78      692.48    117.58 o
   8   2  -9    14418.75    14712.88    179.27 o
  10   2  -9      595.77      698.92    142.86 o
   3   3  -9     6557.04     6331.76    105.06 o
   5   3  -9     4136.63     4320.41    103.33 o
   7   3  -9    11510.43    11437.29    426.84 o
   9   3  -9    12822.85    13760.86    298.73 o
  11   3  -9      189.39      149.35    225.68 o
   2   4  -9     3645.27     4069.52    169.56 o
   4   4  -9    17722.11    16957.50    140.39 o
   6   4  -9     7829.68     8658.96    188.13 o
   8   4  -9     2647.42     2767.63    146.45 o
  10   4  -9     3899.90     4045.11    237.26 o
   3   5  -9    33123.05    36118.94    183.32 o
   5   5  -9      470.45      187.34     99.74 o
   7   5  -9      578.77      414.85    124.64 o
   9   5  -9      387.91      221.20    131.40 o
  11   5  -9      499.88      275.84    241.62 o
   2   6  -9    11631.39    11394.39    195.59 o
   4   6  -9     7654.27     7798.18    145.23 o
   6   6  -9     4037.49     4247.99    108.84 o
   8   6  -9     6216.04     6017.89    279.24 o
  10   6  -9      596.90      622.16    274.29 o
   1   7  -9     1806.92     1698.41    175.34 o
   3   7  -9     2526.55     2345.98     93.72 o
   5   7  -9     3200.11     2790.95     98.05 o
   7   7  -9     7447.83     7507.42    125.99 o
   9   7  -9      576.38      385.78    250.29 o
  11   7  -9     1928.79     1759.67    269.45 o
   2   8  -9    19132.87    22319.61    249.49 o
   4   8  -9     5157.72     5148.63     89.65 o
   6   8  -9     8159.48     8463.96    118.20 o
   8   8  -9     9461.74     9044.73    258.79 o
  10   8  -9     5450.59     5484.05    275.31 o
   1   9  -9     5094.25     4890.89    182.33 o
   3   9  -9     7291.87     8543.49    238.45 o
   5   9  -9    17876.95    17753.47    140.50 o
   7   9  -9     7798.43     7330.29    120.60 o
   9   9  -9     2281.69     2082.18    263.94 o
   2  10  -9     8610.88     8198.49    187.71 o
   4  10  -9     3045.74     3168.29     96.48 o
   6  10  -9     4478.70     4190.65     92.16 o
   8  10  -9     2577.74     2390.20    244.51 o
  10  10  -9     2369.17     2451.97    283.63 o
   1  11  -9    54097.21    50792.38    356.85 o
   3  11  -9    26956.03    25905.25    480.85 o
   5  11  -9     4586.96     4585.46     84.44 o
   7  11  -9     1091.68      888.32    239.74 o
   9  11  -9     4103.59     4146.82    270.98 o
   0  12  -9    17651.13    19076.06    238.39 o
   2  12  -9     2992.08     3248.82    182.72 o
   4  12  -9     6127.89     5434.33    177.61 o
   6  12  -9     2755.37     2610.43     77.24 o
   8  12  -9     1919.60     1926.96    254.06 o
  10  12  -9      250.18      156.21    302.69 o
   1  13  -9    22947.53    20118.76    247.87 o
   3  13  -9    17779.85    17235.66    187.42 o
   5  13  -9     1354.38     1115.75    204.13 o
   7  13  -9      652.81      668.24    225.74 o
   9  13  -9     6808.86     6428.89    279.75 o
   0  14  -9    27227.45    27973.91    282.39 o
   2  14  -9      754.54      245.38    195.78 o
   4  14  -9     3241.45     2873.58    186.06 o
   6  14  -9     2021.84     1977.47    217.47 o
   8  14  -9     2037.09     2030.32    270.05 o
  10  14  -9     1686.94     2059.96    335.49 o
   1  15  -9     3725.33     3654.83    194.52 o
   3  15  -9    11388.25    11601.11    220.85 o
   5  15  -9     6337.07     5660.91    222.50 o
   7  15  -9     1345.75     1575.60    229.07 o
   9  15  -9     3458.64     3393.66    287.13 o
   0  16  -9    20320.68    20305.99    259.31 o
   2  16  -9    42312.34    44042.29    368.93 o
   4  16  -9     7906.68     7503.30    209.88 o
   6  16  -9     1941.78     2013.72    221.82 o
   8  16  -9     2326.08     2406.46    264.02 o
  10  16  -9      165.29      -96.43    324.20 o
  -1  17  -9     8636.41     9053.37    198.44 o
   1  17  -9     3589.26     3065.72    193.00 o
   3  17  -9     8329.73     6953.08    290.37 o
   5  17  -9      823.50      543.62    227.83 o
   7  17  -9      565.27      451.26    235.71 o
   9  17  -9      885.52      851.48    297.28 o
   0  18  -9     5902.11     5495.28    186.01 o
   2  18  -9     5281.20     5521.67    200.52 o
   4  18  -9     1875.36     1711.72    215.62 o
   6  18  -9     1937.09     1605.36    237.88 o
   8  18  -9     2958.84     3074.49    308.76 o
  10  18  -9     1303.23     1264.30    344.33 o
  -1  19  -9     5933.55     6102.55    207.96 o
   1  19  -9     4187.54     3777.43    205.76 o
   3  19  -9     1916.57     1860.86    124.52 o
   5  19  -9     3233.15     3572.82    245.35 o
   7  19  -9      172.50      204.04    269.64 o
   9  19  -9     1583.22     1718.36    317.54 o
  -2  20  -9     7383.81     7457.97    197.14 o
   0  20  -9     3452.34     3684.50    205.97 o
   2  20  -9     8659.86     8154.62    212.34 o
   4  20  -9    18418.41    18288.08    304.28 o
   6  20  -9     3565.65     3408.25    265.22 o
   8  20  -9      237.92      232.45    289.85 o
  -1  21  -9      833.10      759.01    191.55 o
   1  21  -9    27494.33    27759.35    325.96 o
   3  21  -9    16707.53    15716.02    142.12 o
   5  21  -9      389.25      368.87    254.98 o
   7  21  -9     2776.69     2401.45    279.47 o
   9  21  -9       29.46        0.80    331.76 o
  -2  22  -9    10704.20    10523.28    225.49 o
   0  22  -9     1617.47     1410.93    219.34 o
   2  22  -9    19702.45    18396.49    282.89 o
   4  22  -9     6159.69     5501.92    101.00 o
   6  22  -9      871.74      836.96    249.23 o
   8  22  -9     1192.37     1281.17    306.96 o
  -3  23  -9     1454.48     1704.43    217.83 o
  -1  23  -9    12403.29    12501.67    241.60 o
   1  23  -9      260.51      292.88    215.57 o
   3  23  -9     2862.96     2627.01    118.65 o
   5  23  -9     5229.38     5050.76    257.71 o
   7  23  -9     2192.72     2003.47    283.22 o
   9  23  -9     1285.64     1256.99    321.77 o
  -2  24  -9      977.50      935.18    210.75 o
   0  24  -9     4189.48     3708.17    217.69 o
   2  24  -9    10725.31    11598.13    248.74 o
   4  24  -9     3305.03     2985.54    235.09 o
   6  24  -9      633.31      657.23    272.91 o
   8  24  -9     1214.55     1147.33    323.58 o
  -3  25  -9     8256.97     8318.57    235.46 o
  -1  25  -9     2247.15     2144.86    217.75 o
   1  25  -9     5540.76     5851.30    212.18 o
   3  25  -9     2714.34     2731.26    126.36 o
   5  25  -9     2921.69     2881.55    265.79 o
   7  25  -9      584.28      456.73    275.38 o
   9  25  -9      107.58      135.82    358.24 o
  -4  26  -9    10856.83    11290.46    235.49 o
  -2  26  -9    11637.86    11568.10    236.77 o
   0  26  -9     7202.00     7176.73    208.99 o
   2  26  -9     2453.53     2486.50    217.38 o
   4  26  -9     2748.86     2597.11    257.53 o
   6  26  -9      728.78      554.64    285.51 o
   8  26  -9     1000.06     1152.47    336.54 o
  -3  27  -9     3574.03     3795.35    225.93 o
  -1  27  -9     1106.01     1086.02    227.42 o
   1  27  -9    23647.20    24235.77    331.98 o
   3  27  -9     9276.08     9264.93    145.93 o
   5  27  -9     1192.26     1018.98    275.77 o
   7  27  -9     2362.07     2566.73    316.89 o
  -4  28  -9      478.42      883.44    233.23 o
  -2  28  -9     5162.71     5070.14    227.92 o
   0  28  -9     1913.27     2117.48    231.44 o
   2  28  -9     2857.14     2883.06    238.87 o
   4  28  -9     7030.53     6650.55    277.34 o
   6  28  -9     7021.00     7015.80    297.93 o
   8  28  -9      685.37      803.85    346.42 o
  -3  29  -9     4387.88     4913.07    239.70 o
  -1  29  -9     4813.18     4546.49    244.77 o
   1  29  -9     8359.74     8178.17    236.65 o
   3  29  -9      912.62      794.58    140.90 o
   5  29  -9     2372.28     2262.96    283.71 o
   7  29  -9      568.42     1011.03    325.79 o
  -2  30  -9     5276.96     5086.33    256.54 o
   0  30  -9    12369.43    12632.40    263.60 o
   2  30  -9     1995.65     1890.26    240.18 o
   4  30  -9      814.06      964.60    276.46 o
   6  30  -9      898.28     1079.37    288.86 o
  -3  31  -9      337.22      450.40    244.14 o
  -1  31  -9     5172.52     5467.38    239.10 o
   1  31  -9     6276.26     6340.49    244.75 o
   3  31  -9     1287.29     1295.33    267.00 o
   5  31  -9      134.77       81.58    292.93 o
   7  31  -9      799.70      821.80    330.85 o
  -2  32  -9     4961.47     5487.51    243.50 o
   0  32  -9      844.88     1015.38    239.10 o
   2  32  -9     9549.54     9307.19    286.94 o
   4  32  -9      927.86      819.21    288.49 o
   6  32  -9      586.23      539.84    322.65 o
  -1  33  -9     6252.22     5896.19    241.08 o
   1  33  -9     7078.62     6801.24    259.75 o
   3  33  -9     3468.85     2846.90    279.87 o
   5  33  -9      421.39      533.42    287.93 o
   7  33  -9     1277.35     1556.28    361.24 o
   0  34  -9     2097.80     2319.17    253.64 o
   2  34  -9     2078.40     1657.48    280.23 o
   4  34  -9     4619.39     4910.23    297.07 o
   6  34  -9     5047.86     5475.76    318.84 o
  -1  35  -9     3337.44     3017.36    260.51 o
   1  35  -9     6013.12     5867.89    285.53 o
   3  35  -9     1431.37     1588.61    305.79 o
   5  35  -9     2154.28     1881.52    334.43 o
   0  36  -9     2814.48     2873.92    273.83 o
   2  36  -9      221.57      -21.63    276.91 o
   4  36  -9      219.37      336.89    305.94 o
   1  37  -9     1127.23     1181.32    296.11 o
   3  37  -9      914.79     1048.30    303.21 o
   5  37  -9     3715.87     3817.73    322.75 o
   0  38  -9     1986.03     1506.05    262.92 o
   2  38  -9      157.94      229.04    283.04 o
   4  38  -9      584.86      588.73    316.20 o
   1  39  -9     1055.62      904.21    284.89 o
   3  39  -9      401.99      448.67    294.00 o
   2  40  -9     1359.46     1513.76    286.19 o
   1  41  -9     1858.40     1640.05    274.35 o
   2   0  -8     9126.86     9338.06    153.83 o
   4   0  -8     2437.80     1910.88    137.77 o
   6   0  -8     9880.71    10265.16    189.77 o
   8   0  -8     1435.48     1359.29    182.53 o
  10   0  -8     3896.69     3959.99    201.36 o
   3   1  -8     9335.70     9474.46    113.54 o
   5   1  -8     3409.09     3341.12    101.99 o
   7   1  -8     5438.55     5642.30    219.29 o
   9   1  -8     4536.91     4109.83    138.40 o
  11   1  -8      344.52      263.51    208.48 o
   2   2  -8     9933.41     9452.85    110.34 o
   4   2  -8     8146.01     8776.53    109.28 o
   6   2  -8      402.76      276.64    115.02 o
   8   2  -8    12314.52    12071.73    168.19 o
  10   2  -8     1301.33     1270.77    144.78 o
   3   3  -8     3179.33     3557.35    225.36 o
   5   3  -8     2870.04     2538.92    101.71 o
   7   3  -8     2818.94     2868.84    139.20 o
   9   3  -8     3075.62     3276.59    147.10 o
  11   3  -8      622.12      385.35    238.80 o
   2   4  -8     1292.13      880.37    188.61 o
   4   4  -8     7238.58     7319.24    146.23 o
   6   4  -8     2347.63     2443.72    111.66 o
   8   4  -8     2891.06     2491.94    136.98 o
  10   4  -8     6152.93     6281.18    256.53 o
   1   5  -8      963.60     1170.70    169.74 o
   3   5  -8     1089.96     1427.36     88.31 o
   5   5  -8     5940.11     5985.92    101.41 o
   7   5  -8     3776.90     3544.13    125.88 o
   9   5  -8      305.91      272.93    133.68 o
  11   5  -8      141.76      -30.51    247.18 o
   2   6  -8     6104.15     6181.59    177.50 o
   4   6  -8    21201.41    22310.33    145.09 o
   6   6  -8     1216.72     1122.88    113.12 o
   8   6  -8     7214.89     7820.33    143.95 o
  10   6  -8      199.59      192.31    267.37 o
   1   7  -8    47517.41    49665.67    318.69 o
   3   7  -8    17782.83    16872.10    278.11 o
   5   7  -8     2616.04     2397.34     91.76 o
   7   7  -8     3567.56     3161.47    117.49 o
   9   7  -8     7904.93     9061.93    263.54 o
  11   7  -8     1316.19     1089.58    268.51 o
   2   8  -8     7414.52     6714.43    189.04 o
   4   8  -8    11460.33    10898.98    217.36 o
   6   8  -8     5598.32     5576.00    105.96 o
   8   8  -8     5314.74     4959.66    201.79 o
  10   8  -8      795.61      666.61    254.55 o
   1   9  -8    17445.12    18899.96    225.69 o
   3   9  -8    14778.48    13006.97    201.65 o
   5   9  -8     3861.91     3818.59    129.78 o
   7   9  -8     1299.82     1408.64    108.33 o
   9   9  -8     1422.57     1727.69    271.71 o
  11   9  -8     2080.01     2066.45    279.69 o
   2  10  -8     7856.03     7562.61    175.45 o
   4  10  -8    27337.64    28760.57    147.03 o
   6  10  -8     7906.55     7234.37    106.44 o
   8  10  -8     4564.13     4116.25    246.57 o
  10  10  -8      392.29      508.05    275.50 o
   1  11  -8    20545.68    21485.98    239.46 o
   3  11  -8    10938.92    12402.21     97.10 o
   5  11  -8     1013.66      927.72    139.88 o
   7  11  -8     1968.48     2086.77     94.73 o
   9  11  -8     4961.56     5317.04    272.23 o
   0  12  -8    30593.84    29190.71    269.47 o
   2  12  -8    52060.00    55096.93    376.29 o
   4  12  -8     4850.85     4277.02    190.97 o
   6  12  -8     2826.44     3001.91    186.45 o
   8  12  -8     8113.35     7974.83    251.31 o
  10  12  -8     1678.25     1544.96    267.64 o
   1  13  -8     6913.32     6556.47    174.01 o
   3  13  -8    12534.17    11515.72    209.42 o
   5  13  -8    24318.42    23593.05    306.74 o
   7  13  -8    13599.55    12554.82    271.20 o
   9  13  -8     1449.56     1510.34    273.53 o
   0  14  -8    15857.42    16392.50    223.98 o
   2  14  -8     1005.45      936.22    177.07 o
   4  14  -8     5510.96     6029.67    207.40 o
   6  14  -8     8069.13     7876.27    224.52 o
   8  14  -8     2516.23     2503.03    260.48 o
  10  14  -8     3877.75     3774.08    281.08 o
   1  15  -8    13580.45    12258.50    211.91 o
   3  15  -8     5574.53     4890.90    268.17 o
   5  15  -8     1190.94     1400.75    208.03 o
   7  15  -8      808.98      848.61    221.76 o
   9  15  -8     1209.13     1294.65    284.35 o
   0  16  -8     4821.93     4367.24    180.97 o
   2  16  -8      914.45     1228.18    189.72 o
   4  16  -8    11540.58    10967.04    231.49 o
   6  16  -8      121.04       33.09    229.28 o
   8  16  -8       86.98      380.44    286.99 o
  10  16  -8      982.02      918.42    297.36 o
  -1  17  -8    25919.09    27901.69    278.89 o
   1  17  -8    24734.68    24897.55    278.39 o
   3  17  -8    14352.16    15621.65   1100.27 o
   5  17  -8      462.14      721.62    215.49 o
   7  17  -8     5888.03     6113.99    268.68 o
   9  17  -8     2717.48     2410.36    280.07 o
   0  18  -8    34938.38    34644.11    316.70 o
   2  18  -8     6661.03     6451.56    187.51 o
   4  18  -8     5341.07     5584.30    274.42 o
   6  18  -8      851.38      577.20    228.38 o
   8  18  -8     3667.53     3694.07    282.60 o
  10  18  -8     1402.77     1520.88    334.67 o
  -1  19  -8    45560.39    44434.90    351.88 o
   1  19  -8      754.13      601.13    196.80 o
   3  19  -8    15408.34    15494.15    134.35 o
   5  19  -8    30348.61    29043.13    365.09 o
   7  19  -8     6697.94     6535.00    253.63 o
   9  19  -8     1206.94     1500.90    320.26 o
  -2  20  -8     5274.02     5139.25    188.11 o
   0  20  -8     8191.64     7564.07    190.75 o
   2  20  -8     8031.07     8040.17    206.51 o
   4  20  -8    14843.50    15238.40    133.19 o
   6  20  -8     1270.46     1385.94    234.78 o
   8  20  -8     1760.08     1632.64    307.60 o
  10  20  -8      900.76     1151.72    337.91 o
  -1  21  -8      345.56      558.96    192.07 o
   1  21  -8    10959.83    10468.81    214.04 o
   3  21  -8    18046.48    17608.19    218.58 o
   5  21  -8     9416.13     9136.50    248.18 o
   7  21  -8      786.68      390.18    280.92 o
   9  21  -8      936.01      922.17    311.82 o
  -2  22  -8      288.86      364.19    213.47 o
   0  22  -8    30591.47    31924.22    325.58 o
   2  22  -8     2775.91     2741.76    207.96 o
   4  22  -8     2402.24     2791.55    107.52 o
   6  22  -8     9994.48    10615.59    282.29 o
   8  22  -8     1646.76     1692.22    299.51 o
  -3  23  -8    17052.10    17975.17    254.59 o
  -1  23  -8     1838.29     1399.48    215.81 o
   1  23  -8     1327.21     1325.84    217.58 o
   3  23  -8     1866.70     1739.23    120.92 o
   5  23  -8      421.32      365.39    242.17 o
   7  23  -8     3615.10     4045.65    277.54 o
   9  23  -8      694.73      423.07    321.91 o
  -2  24  -8    25962.05    24620.27    291.44 o
   0  24  -8     6193.52     6179.69    221.57 o
   2  24  -8     4467.30     4979.79    206.82 o
   4  24  -8     5573.31     5442.47    177.46 o
   6  24  -8    22843.98    24935.83    387.16 o
   8  24  -8      934.45     1181.69    316.68 o
  -3  25  -8     6863.12     6436.52    218.54 o
  -1  25  -8     6658.60     6277.45    199.87 o
   1  25  -8     5239.84     5554.54    210.81 o
   3  25  -8     2487.64     2184.36    144.68 o
   5  25  -8     1093.57      886.27    249.45 o
   7  25  -8     3690.16     3407.69    270.06 o
   9  25  -8     1025.96     1466.97    338.42 o
  -4  26  -8     6545.08     6982.89    217.30 o
  -2  26  -8     1748.53     1473.30    234.35 o
   0  26  -8     3383.95     3636.40    218.38 o
   2  26  -8    12902.55    12781.18    260.03 o
   4  26  -8     3708.81     3574.84    119.39 o
   6  26  -8     1859.18     1805.08    290.04 o
   8  26  -8      879.00      896.90    345.30 o
  -3  27  -8      787.99      602.39    230.99 o
  -1  27  -8     5065.64     4893.64    226.24 o
   1  27  -8     3792.24     3675.35    218.46 o
   3  27  -8      425.99      433.80    141.34 o
   5  27  -8     2085.98     2034.28    255.02 o
   7  27  -8     1642.65     1708.41    316.61 o
  -2  28  -8     6536.47     6598.21    224.66 o
   0  28  -8    15180.25    14305.07    256.04 o
   2  28  -8     9977.09     9920.36    252.08 o
   4  28  -8     1535.44     1550.67    246.77 o
   6  28  -8     3212.24     3334.52    291.67 o
   8  28  -8      215.15      -49.31    323.03 o
  -3  29  -8     7835.25     7784.27    213.97 o
  -1  29  -8    18178.71    18354.97    280.32 o
   1  29  -8     3740.78     3242.49    239.04 o
   3  29  -8      850.32      713.37    148.21 o
   5  29  -8     2624.00     2926.84    289.51 o
   7  29  -8     1971.70     2418.12    313.27 o
  -2  30  -8     8790.05     8714.11    245.44 o
   0  30  -8      184.51      277.68    227.47 o
   2  30  -8     2019.54     2002.48    253.71 o
   4  30  -8     2867.61     3277.18    251.34 o
   6  30  -8     4125.71     3732.79    294.22 o
   8  30  -8       80.55      230.00    353.80 o
  -1  31  -8       84.29       83.53    209.31 o
   1  31  -8     8191.60     8336.71    235.34 o
   3  31  -8     7382.40     7309.92    148.12 o
   5  31  -8     4791.12     4762.96    290.36 o
   7  31  -8     4337.44     4559.00    343.17 o
  -2  32  -8     7696.31     7671.91    224.69 o
   0  32  -8    11400.38    11490.43    254.54 o
   2  32  -8     5770.21     5652.00    261.64 o
   4  32  -8     2714.94     2765.69    268.05 o
   6  32  -8      651.62      460.94    311.84 o
  -1  33  -8      996.74      911.06    233.16 o
   1  33  -8     4211.40     4307.08    269.69 o
   3  33  -8      540.95      601.45    149.00 o
   5  33  -8     2375.45     2658.62    311.69 o
   7  33  -8      299.71      232.11    355.52 o
   0  34  -8     4238.31     4278.43    240.28 o
   2  34  -8      762.54      399.80    275.66 o
   4  34  -8       84.63      308.36    279.39 o
   6  34  -8     2841.15     3369.83    323.94 o
  -1  35  -8     8064.15     8258.86    231.70 o
   1  35  -8     1119.69     1008.33    298.75 o
   3  35  -8     1452.33     2035.47    273.47 o
   5  35  -8     3755.03     3953.17    307.14 o
   0  36  -8     4004.71     3936.64    250.08 o
   2  36  -8     7653.19     8126.69    171.34 o
   4  36  -8      725.80      744.61    325.29 o
   6  36  -8      860.05     1005.44    338.27 o
   1  37  -8     4160.79     4288.20    273.82 o
   3  37  -8     1787.55     1476.97    279.28 o
   5  37  -8     1142.11      841.39    291.85 o
   0  38  -8     5936.51     6640.53    275.03 o
   2  38  -8     1083.78      965.53    189.06 o
   4  38  -8     3964.13     4324.73    313.02 o
   1  39  -8     3885.56     3455.79    261.71 o
   3  39  -8     1710.60     2282.67    295.26 o
   2  40  -8     1105.24     1257.38    256.69 o
   1  41  -8     1511.44     1708.68    272.70 o
   3   1  -7    16613.46    17317.27    153.48 o
   5   1  -7    13269.99    13530.25    314.90 o
   7   1  -7     9025.15     9278.55    138.56 o
   9   1  -7     2989.91     3004.29    142.69 o
  11   1  -7      479.37      294.18    149.16 o
   2   2  -7     2470.24     2638.23    112.55 o
   4   2  -7     7748.20     7017.86    159.42 o
   6   2  -7      968.00      528.65    107.68 o
   8   2  -7    17023.08    17531.55   1347.02 o
  10   2  -7     3412.20     3747.54    171.85 o
   3   3  -7     7992.57     8354.01    100.21 o
   5   3  -7    15138.05    15033.91    137.99 o
   7   3  -7     1880.49     2030.79    123.58 o
   9   3  -7     9013.69     9359.04    221.33 o
  11   3  -7      595.51      520.14    237.09 o
   2   4  -7     9866.24     9431.22    104.75 o
   4   4  -7    15405.11    15186.41    128.49 o
   6   4  -7    18392.06    18213.49    378.80 o
   8   4  -7     1474.99     1463.48    136.60 o
  10   4  -7      782.51      749.65    152.16 o
   1   5  -7      949.14      750.47    205.66 o
   3   5  -7    36052.05    43037.83    266.31 o
   5   5  -7    12596.73    12138.47    123.96 o
   7   5  -7     2639.05     2878.95    125.82 o
   9   5  -7     2614.30     2302.21    187.81 o
  11   5  -7       93.06       66.38    238.00 o
   2   6  -7    21688.05    20867.53    223.10 o
   4   6  -7    49643.75    53229.99    207.15 o
   6   6  -7     4634.02     4906.59    153.77 o
   8   6  -7     4668.97     5046.43    319.16 o
  10   6  -7      283.37      169.16    268.27 o
   1   7  -7    14553.89    14303.39    200.23 o
   3   7  -7     3868.80     3925.59     93.01 o
   5   7  -7      443.49      501.14     98.73 o
   7   7  -7     8579.76     8692.76    130.56 o
   9   7  -7     8636.62     8890.35    159.89 o
  11   7  -7     1213.80     1033.32    250.04 o
   2   8  -7    21633.14    20497.93    234.81 o
   4   8  -7    19184.58    19787.61    168.25 o
   6   8  -7    11090.10    11155.82    237.78 o
   8   8  -7     4155.06     3808.24    129.11 o
  10   8  -7     6743.96     6854.69    280.32 o
   1   9  -7    25627.10    30606.33    266.37 o
   3   9  -7    10282.63    10156.77    243.13 o
   5   9  -7    19022.51    17965.75    131.91 o
   7   9  -7     1018.76     1081.22     75.07 o
   9   9  -7      953.84      578.47    280.47 o
  11   9  -7      915.56     1245.23    277.83 o
   0  10  -7    12389.75    13139.20    195.62 o
   2  10  -7     2301.08     1777.34    190.71 o
   4  10  -7    34935.54    38246.62    539.05 o
   6  10  -7     7144.30     6920.23     92.40 o
   8  10  -7     6848.01     6119.98    244.57 o
  10  10  -7     1066.36     1262.80    278.54 o
   1  11  -7    10012.56     9889.79    184.47 o
   3  11  -7    53449.17    56030.92   1302.37 o
   5  11  -7     3778.02     3348.41     85.40 o
   7  11  -7     3522.27     3369.22     68.35 o
   9  11  -7     1409.73     1505.31    282.07 o
   0  12  -7    20182.71    21826.30    235.01 o
   2  12  -7     4991.93     6236.24    169.59 o
   4  12  -7      570.65      677.40    189.79 o
   6  12  -7     1796.63     1596.39     68.83 o
   8  12  -7     2604.71     2432.50    239.70 o
  10  12  -7      587.43      754.07    257.01 o
   1  13  -7    25692.70    27405.99    265.47 o
   3  13  -7    13391.43    11978.69    207.99 o
   5  13  -7    15685.20    15324.22    378.11 o
   7  13  -7     8542.91     8308.54    241.43 o
   9  13  -7     9796.41    10310.49    311.66 o
   0  14  -7    13036.44    13081.53    201.30 o
   2  14  -7     3148.31     3290.98    165.21 o
   4  14  -7    11411.22    12761.30    188.97 o
   6  14  -7      809.63      730.44     79.92 o
   8  14  -7      624.81      714.90    263.95 o
  10  14  -7      818.46      621.71    286.19 o
  -1  15  -7    13646.35    13853.72    199.30 o
   1  15  -7    14438.60    15343.73    219.40 o
   3  15  -7     6581.36     5789.68    158.96 o
   5  15  -7    12574.28    13206.31    249.33 o
   7  15  -7     7371.30     7072.05    232.92 o
   9  15  -7     5248.47     6070.74    309.64 o
   0  16  -7     8099.50     8117.71    180.07 o
   2  16  -7    29368.94    31091.39    301.86 o
   4  16  -7      771.72      689.51     73.76 o
   6  16  -7     7867.96     7299.85    339.88 o
   8  16  -7     7480.51     7630.39    264.67 o
  10  16  -7      675.21      805.38    291.13 o
  -1  17  -7      180.97      233.12    168.73 o
   1  17  -7      938.26      457.65    184.63 o
   3  17  -7    11769.33    12523.67    323.62 o
   5  17  -7     4489.42     4327.50     82.27 o
   7  17  -7     2662.14     2869.70    260.31 o
   9  17  -7     1128.19     1030.94    303.37 o
   0  18  -7    31953.29    33244.07    296.36 o
   2  18  -7    10812.11    11727.04    213.27 o
   4  18  -7     8526.99     8868.66    102.89 o
   6  18  -7     8923.77     8813.52    242.74 o
   8  18  -7     3204.62     2967.52    275.21 o
  10  18  -7      963.21      921.29    323.97 o
  -1  19  -7     5725.36     6098.82    171.00 o
   1  19  -7     2894.10     2551.88    177.46 o
   3  19  -7      261.83      104.48    103.82 o
   5  19  -7      797.77      738.22    137.20 o
   7  19  -7     2518.04     2153.56    260.29 o
   9  19  -7      668.67      755.74    316.15 o
  -2  20  -7    25564.77    24537.05    260.75 o
   0  20  -7     6140.19     6007.13    202.65 o
   2  20  -7     1219.18     1036.59    187.25 o
   4  20  -7     5813.75     5789.96    330.47 o
   6  20  -7    13427.28    14400.89    289.65 o
   8  20  -7     1620.28     1149.54    304.78 o
  10  20  -7     3747.53     3048.72    325.09 o
  -1  21  -7     1002.54      973.97    195.94 o
   1  21  -7    31140.27    31630.08    316.28 o
   3  21  -7     6839.02     6270.73    114.03 o
   5  21  -7     5865.49     5394.52    146.85 o
   7  21  -7     4826.74     4219.20    268.75 o
   9  21  -7     1131.98      969.65    334.47 o
  -2  22  -7       24.41       87.55    196.74 o
   0  22  -7     4361.37     4333.22    191.37 o
   2  22  -7    26227.18    26660.99    312.16 o
   4  22  -7    11325.62    11109.83    133.93 o
   6  22  -7     8313.41     8402.58    275.48 o
   8  22  -7     5354.44     5054.04    295.19 o
  -3  23  -7     3882.50     3906.64    182.14 o
  -1  23  -7    36376.52    34650.86    320.06 o
   1  23  -7    11383.71    10806.16    216.06 o
   3  23  -7     4234.22     4366.32    121.06 o
   5  23  -7    16138.27    15277.36    174.37 o
   7  23  -7     7297.98     7918.81    274.13 o
   9  23  -7      377.48      481.64    353.21 o
  -4  24  -7     7464.35     6929.26    199.49 o
  -2  24  -7      231.98      442.28    218.54 o
   0  24  -7     7818.88     7953.90    200.43 o
   2  24  -7     1196.17     1020.36    213.01 o
   4  24  -7     7459.61     7540.98    127.12 o
   6  24  -7     5823.55     5218.26    268.58 o
   8  24  -7      562.64      638.63    312.01 o
  -3  25  -7     9459.45     9133.84    199.33 o
  -1  25  -7     7500.77     7243.98    200.70 o
   1  25  -7    13402.50    13469.05    244.30 o
   3  25  -7     3578.79     3294.09    176.40 o
   5  25  -7     3345.51     3392.68    243.05 o
   7  25  -7     2368.49     2461.73    310.27 o
   9  25  -7     2072.17     2458.23    362.69 o
  -4  26  -7     5959.89     6365.77    203.80 o
  -2  26  -7     9188.24     9096.13    203.00 o
   0  26  -7    17801.04    17593.91    261.15 o
   2  26  -7     9022.31     8230.96    225.80 o
   4  26  -7     3750.95     3361.51    132.80 o
   6  26  -7      186.74       73.46    282.22 o
   8  26  -7       58.41      -44.00    325.97 o
  -3  27  -7     4848.18     4935.03    213.68 o
  -1  27  -7      251.08      322.28    196.60 o
   1  27  -7    15067.01    14666.20    258.58 o
   3  27  -7    12411.69    11937.20    219.02 o
   5  27  -7     3277.99     3282.82    243.13 o
   7  27  -7     9492.59     9914.37    310.05 o
  -2  28  -7    16673.72    15924.38    252.89 o
   0  28  -7    10130.02    10013.16    224.41 o
   2  28  -7     6337.09     5730.29    242.59 o
   4  28  -7     5110.87     5435.86    155.26 o
   6  28  -7     6488.66     5748.56    295.10 o
   8  28  -7     1063.64     1159.77    337.89 o
  -3  29  -7     8629.29     8885.03    213.16 o
  -1  29  -7     9566.47     9782.00    221.01 o
   1  29  -7     2421.72     2200.54    236.26 o
   3  29  -7     1903.65     1909.72    142.46 o
   5  29  -7     3985.33     4064.10    281.27 o
   7  29  -7      257.36      565.90    316.80 o
  -2  30  -7     1067.82     1168.69    213.25 o
   0  30  -7    12678.86    12579.83    243.85 o
   2  30  -7    10281.08    10292.08    255.64 o
   4  30  -7       12.11     -134.58    145.32 o
   6  30  -7     4603.35     4598.97    297.23 o
   8  30  -7     2960.42     3333.28    351.67 o
  -1  31  -7     2917.95     2949.72    205.91 o
   1  31  -7     4287.49     4019.87    251.48 o
   3  31  -7      625.83      737.08    147.35 o
   5  31  -7      443.71      578.22    297.22 o
   7  31  -7      685.58     1203.57    335.40 o
  -2  32  -7     1837.70     2168.29    206.28 o
   0  32  -7     2442.40     2593.88    209.03 o
   2  32  -7     6924.12     6497.25    261.99 o
   4  32  -7      580.72      351.77    283.82 o
   6  32  -7     3626.81     4341.83    328.05 o
  -1  33  -7     5122.17     5610.03    220.43 o
   1  33  -7     4275.18     3930.43    262.41 o
   3  33  -7     1910.06     2129.91    162.45 o
   5  33  -7    10231.15    10701.56    303.81 o
   7  33  -7     1764.34     1969.07    345.06 o
   0  34  -7     4496.57     4542.50    247.81 o
   2  34  -7     1066.09     1129.14    162.14 o
   4  34  -7     4457.12     4247.23    290.52 o
   6  34  -7     7012.53     7804.90    341.26 o
  -1  35  -7     2390.34     2705.55    227.56 o
   1  35  -7     6420.44     6531.80    255.24 o
   3  35  -7    10807.10    10016.18    452.68 o
   5  35  -7      428.13      318.99    310.11 o
   0  36  -7     1770.38     1680.36    240.76 o
   2  36  -7      854.99     1025.28    171.51 o
   4  36  -7     3235.26     3192.44    286.00 o
   6  36  -7      796.01      699.83    315.10 o
   1  37  -7     3199.26     2744.91    259.36 o
   3  37  -7     1756.38     1801.55    299.41 o
   5  37  -7     2997.45     3045.87    314.96 o
   0  38  -7     2503.85     2722.07    247.07 o
   2  38  -7      742.31      861.94    171.73 o
   4  38  -7     1717.69     1996.62    306.01 o
   1  39  -7      310.20      499.46    244.64 o
   3  39  -7      188.63      205.68    286.25 o
   2  40  -7     5143.35     5430.79    182.15 o
   4  40  -7     3470.22     3743.85    291.49 o
   3  41  -7     2089.58     2369.24    302.79 o
   2   0  -6    12667.47    13555.55    161.17 o
   4   0  -6     1822.64     1528.22    125.44 o
   6   0  -6    47571.67    51162.77    358.46 o
   8   0  -6     2172.70     1767.18    182.89 o
  10   0  -6     3795.85     3478.13    193.92 o
   3   1  -6     1778.74     1618.04     95.45 o
   5   1  -6     4866.17     5413.06    137.67 o
   7   1  -6    16079.50    18008.36    189.32 o
   9   1  -6     7887.17     7582.62    152.92 o
  11   1  -6      328.01      295.07    152.70 o
   2   2  -6    32969.06    38162.89    438.26 o
   4   2  -6    18073.04    17784.41    418.26 o
   6   2  -6     5194.12     5201.68    183.51 o
   8   2  -6    16475.24    16657.55    183.05 o
  10   2  -6     2557.49     2416.98    149.89 o
   1   3  -6    11976.32    12050.24    174.84 o
   3   3  -6     2155.69     2488.18     86.69 o
   5   3  -6     2237.01     2054.92     93.39 o
   7   3  -6    16777.00    18133.68    174.76 o
   9   3  -6      829.26      778.64    143.08 o
  11   3  -6     1650.74     1510.06    242.15 o
   2   4  -6    15167.36    15424.06    355.31 o
   4   4  -6    16122.38    15434.10    124.14 o
   6   4  -6     7469.69     8392.38    149.20 o
   8   4  -6     2539.89     2485.20    137.97 o
  10   4  -6     6046.89     5874.82    238.32 o
   1   5  -6    10778.89     9317.66    182.84 o
   3   5  -6    34512.09    36142.00    267.35 o
   5   5  -6    38871.17    40942.82    725.14 o
   7   5  -6     4632.86     4772.25     85.57 o
   9   5  -6     3295.35     3206.67    135.22 o
  11   5  -6      461.00      490.75    226.59 o
   2   6  -6      410.14      279.97    142.36 o
   4   6  -6    43403.48    44673.81    727.47 o
   6   6  -6      362.07      195.36     76.12 o
   8   6  -6    10460.80    10543.18    674.34 o
  10   6  -6     3474.25     4238.38    277.74 o
   1   7  -6    14676.97    15311.97    212.94 o
   3   7  -6    46556.68    47148.09    260.83 o
   5   7  -6    10063.11     8705.16     73.97 o
   7   7  -6     1161.22     1132.84     85.06 o
   9   7  -6     3754.08     3976.88    155.79 o
  11   7  -6     3660.68     3888.75    275.13 o
   2   8  -6    18088.60    18832.58    219.33 o
   4   8  -6     9057.70     9355.20    108.12 o
   6   8  -6     1220.11     1328.30     72.87 o
   8   8  -6     2064.70     1992.90     87.19 o
  10   8  -6     1143.14     1122.16    278.77 o
   1   9  -6     5250.04     4914.62    205.24 o
   3   9  -6    40275.07    43119.25    211.99 o
   5   9  -6    39955.68    38554.91    140.01 o
   7   9  -6     1783.90     1642.24     79.26 o
   9   9  -6      717.03      720.09    252.38 o
  11   9  -6     4293.27     4569.60    293.05 o
   0  10  -6    23849.79    23952.49    228.48 o
   2  10  -6     9452.74     9142.00    179.99 o
   4  10  -6    45518.05    50552.29    347.09 o
   6  10  -6     5410.73     5893.85     72.08 o
   8  10  -6     1957.72     2175.60    115.82 o
  10  10  -6      479.54      448.60    278.86 o
   1  11  -6     3089.88     2718.43    191.67 o
   3  11  -6    24277.49    23696.25    274.71 o
   5  11  -6     9989.85     8622.77    142.13 o
   7  11  -6      252.05      297.68     73.80 o
   9  11  -6     2347.15     2666.81    264.73 o
  11  11  -6      381.07      294.08    290.29 o
   0  12  -6    14183.34    15277.72    201.02 o
   2  12  -6    40129.35    41165.54    308.19 o
   4  12  -6    10663.32    13031.22    615.34 o
   6  12  -6     2919.61     3107.34     61.53 o
   8  12  -6     2075.38     2148.52    250.19 o
  10  12  -6     4390.43     4735.59    267.14 o
   1  13  -6    18865.70    17853.67    218.31 o
   3  13  -6     8135.74     8745.33     99.65 o
   5  13  -6     6129.37     5122.17     83.46 o
   7  13  -6     2246.05     2377.54    105.67 o
   9  13  -6     1108.34     1316.35    282.34 o
   0  14  -6     3641.27     3771.88    156.07 o
   2  14  -6      745.99      721.20    165.81 o
   4  14  -6    19654.80    18775.43    304.92 o
   6  14  -6    19051.97    18776.22    158.89 o
   8  14  -6     6675.19     6752.40    268.10 o
  10  14  -6     3945.20     4449.08    287.41 o
  -1  15  -6    13863.88    14514.27    194.83 o
   1  15  -6     5042.05     5857.24    179.00 o
   3  15  -6    46469.54    49548.17    197.12 o
   5  15  -6    14715.39    14677.69    232.00 o
   7  15  -6     7028.38     7613.36    249.94 o
   9  15  -6      454.99      738.49    291.78 o
   0  16  -6     4391.35     4131.78    178.13 o
   2  16  -6     4754.97     5424.61    173.03 o
   4  16  -6      443.48      409.33     81.41 o
   6  16  -6     1694.22     1935.36     88.36 o
   8  16  -6      417.11      281.07    268.10 o
  10  16  -6     3066.36     3132.73    310.94 o
  -1  17  -6      767.89      591.61    157.80 o
   1  17  -6    29712.86    30865.16    284.97 o
   3  17  -6     5187.78     4983.10    148.78 o
   5  17  -6      346.37      487.90     88.93 o
   7  17  -6    11260.14    11731.96    287.55 o
   9  17  -6     5020.37     4946.69    308.03 o
  -2  18  -6      781.61      786.54    149.55 o
   0  18  -6     1755.01     2064.81    165.64 o
   2  18  -6    11942.21    12240.71    217.27 o
   4  18  -6     4716.96     4548.73    268.67 o
   6  18  -6    12169.80    11617.65    314.92 o
   8  18  -6     6403.07     6765.66    306.39 o
  10  18  -6      123.68      157.51    335.12 o
  -1  19  -6    43378.94    43244.05    314.61 o
   1  19  -6     2801.30     2757.01    175.70 o
   3  19  -6      892.96      803.58    108.46 o
   5  19  -6    27256.21    29867.02    478.16 o
   7  19  -6    12633.67    12906.98    297.29 o
   9  19  -6     1586.76     1255.27    324.52 o
  -2  20  -6     8725.34     8706.84    174.65 o
   0  20  -6     4279.74     3728.14    175.00 o
   2  20  -6    10545.73     9675.41    204.17 o
   4  20  -6     1581.55     1785.96    182.72 o
   6  20  -6    10229.48    10112.67    133.62 o
   8  20  -6     3861.85     3836.61    291.03 o
  10  20  -6      843.23      733.57    319.08 o
  -3  21  -6      604.10      749.22    173.61 o
  -1  21  -6     6345.76     5964.28    179.32 o
   1  21  -6     4020.39     3628.90    176.21 o
   3  21  -6     7425.74     8130.74    124.22 o
   5  21  -6     6637.39     7263.48    143.15 o
   7  21  -6     2723.77     2404.65    268.98 o
   9  21  -6     2410.96     2457.97    333.27 o
  -2  22  -6     6051.39     5753.62    169.18 o
   0  22  -6    16981.63    16565.77    233.41 o
   2  22  -6     9971.57     9219.40    210.39 o
   4  22  -6     1005.16      999.00    111.18 o
   6  22  -6     7754.52     8085.42    264.35 o
   8  22  -6     1908.74     2069.57    290.27 o
  -3  23  -6     2876.90     2851.11    181.07 o
  -1  23  -6      523.48      184.15    196.84 o
   1  23  -6     5544.48     5694.67    197.37 o
   3  23  -6     2616.05     2454.08    123.45 o
   5  23  -6     2091.56     1724.48    332.26 o
   7  23  -6     3832.11     3945.46    270.93 o
   9  23  -6     1191.33     1458.52    335.78 o
  -4  24  -6     1057.27     1033.05    195.70 o
  -2  24  -6    38951.21    40650.09    329.67 o
   0  24  -6    27057.57    26743.31    290.90 o
   2  24  -6     1136.49      905.60    191.68 o
   4  24  -6     8149.00     7861.23    129.41 o
   6  24  -6    18317.51    18324.54    338.69 o
   8  24  -6     4027.11     4299.82    305.49 o
  -3  25  -6     6556.45     6950.11    197.31 o
  -1  25  -6     7243.42     7247.31    191.59 o
   1  25  -6    20562.26    19095.14    269.41 o
   3  25  -6     9143.74     8826.88    220.35 o
   5  25  -6     4442.77     4400.95    120.01 o
   7  25  -6     3029.90     2954.05    293.20 o
   9  25  -6      484.41      287.81    352.43 o
  -4  26  -6     5358.06     6001.41    197.87 o
  -2  26  -6     3248.08     3044.55    207.20 o
   0  26  -6     7926.26     7233.20    184.82 o
   2  26  -6    10716.37    10758.82    239.77 o
   4  26  -6      691.90      499.43    143.41 o
   6  26  -6     3668.19     3591.34    274.77 o
   8  26  -6     4900.01     5119.47    322.60 o
  -3  27  -6     2310.15     2053.56    191.82 o
  -1  27  -6    17495.70    16684.07    244.18 o
   1  27  -6     4729.06     4839.57    220.91 o
   3  27  -6     1800.01     1852.71    145.61 o
   5  27  -6     6332.16     5486.44    128.63 o
   7  27  -6     3963.22     3533.74    277.71 o
  -2  28  -6     2901.62     3102.27    200.14 o
   0  28  -6     4683.35     4613.29    187.02 o
   2  28  -6     2200.86     1995.55    220.91 o
   4  28  -6     1229.12     1170.21    140.27 o
   6  28  -6     2433.87     2895.84    287.17 o
   8  28  -6      486.94      485.07    355.91 o
  -3  29  -6     2594.41     2555.91    203.89 o
  -1  29  -6     5551.21     5877.43    193.69 o
   1  29  -6    13086.35    13650.38    261.46 o
   3  29  -6      821.56      846.83    274.98 o
   5  29  -6     3663.28     3132.99    260.14 o
   7  29  -6    11859.66    11773.62    336.22 o
  -2  30  -6      823.89      818.00    190.77 o
   0  30  -6     1566.16     1596.50    215.20 o
   2  30  -6     2234.29     1722.86    212.22 o
   4  30  -6     6082.15     5967.96    341.89 o
   6  30  -6     5857.09     6199.25    286.22 o
   8  30  -6      930.14      867.33    369.02 o
  -1  31  -6     1089.07     1069.32    196.51 o
   1  31  -6    13247.60    13063.96    263.41 o
   3  31  -6    29698.35    29744.76    246.56 o
   5  31  -6     2367.53     2098.68    287.96 o
   7  31  -6     7435.09     7407.31    337.80 o
  -2  32  -6     1666.20     1881.07    203.30 o
   0  32  -6     3339.21     3817.28    232.94 o
   2  32  -6     7159.89     7423.68    157.32 o
   4  32  -6     7340.41     7543.49    429.37 o
   6  32  -6     7155.98     7576.41    320.14 o
  -1  33  -6     1109.42     1038.93    214.25 o
   1  33  -6     2508.41     2657.93    247.65 o
   3  33  -6     2006.74     1831.22    161.75 o
   5  33  -6     3958.63     3600.72    312.40 o
   7  33  -6      444.15      595.27    340.65 o
   0  34  -6     4873.15     5036.21    240.09 o
   2  34  -6     2566.24     2578.78    175.32 o
   4  34  -6     3157.70     3218.07    293.78 o
   6  34  -6     5755.45     6100.68    329.79 o
   1  35  -6     1173.66     1450.88    245.71 o
   3  35  -6       59.44      204.03    172.24 o
   5  35  -6     2825.74     2844.17    301.98 o
   0  36  -6     5020.59     5163.47    227.29 o
   2  36  -6    15104.13    15172.64    247.50 o
   4  36  -6     3400.07     3276.32    296.33 o
   6  36  -6      189.47      543.29    321.02 o
   1  37  -6     1724.65     1492.14    257.23 o
   3  37  -6     2023.42     2195.57    250.43 o
   5  37  -6     3613.24     4347.37    337.05 o
   2  38  -6       11.55        4.18    182.20 o
   4  38  -6     2640.51     2818.37    304.37 o
   1  39  -6     3564.28     3602.89    250.36 o
   3  39  -6     3091.13     3196.55    273.20 o
   2  40  -6     1352.39     1329.78    171.02 o
   4  40  -6       77.44      -13.94    319.63 o
   3  41  -6      646.79      406.18    289.80 o
   2  42  -6     1015.63     1123.14    293.55 o
   3   1  -5    47225.49    53202.61    190.29 o
   5   1  -5    16182.93    14660.28    150.84 o
   7   1  -5    10221.88    11438.75    150.97 o
   9   1  -5     2609.83     2601.58    149.98 o
  11   1  -5     2522.74     2282.69    162.87 o
   2   2  -5     3599.91     3213.42     97.52 o
   4   2  -5     5836.55     5876.95     92.01 o
   6   2  -5     5303.59     5294.68    170.36 o
   8   2  -5    21736.36    21363.56    202.34 o
  10   2  -5     8187.01     8110.52    259.63 o
   1   3  -5    31607.37    32077.79    209.05 o
   3   3  -5    42010.88    46970.30    403.89 o
   5   3  -5    33704.10    37754.73    497.40 o
   7   3  -5     3683.48     4065.49    321.38 o
   9   3  -5     6009.04     6430.56    146.06 o
  11   3  -5     3410.53     3827.13    237.95 o
   2   4  -5     4238.91     4386.92    107.16 o
   4   4  -5    31108.11    33330.93    118.49 o
   6   4  -5    31533.81    30936.79    316.90 o
   8   4  -5     2740.27     2657.73    102.67 o
  10   4  -5     4451.81     4511.89    205.08 o
   1   5  -5    61486.67    70018.28    311.06 o
   3   5  -5    12955.27    15614.60    195.18 o
   5   5  -5     3289.33     2870.44     65.34 o
   7   5  -5      181.31      129.94     94.99 o
   9   5  -5     3332.87     2999.32    107.13 o
  11   5  -5     2089.65     2183.20    258.23 o
   2   6  -5    34704.64    40978.89    631.18 o
   4   6  -5    45003.00    48624.55    231.06 o
   6   6  -5     5080.41     5146.88    209.28 o
   8   6  -5     3834.32     3615.38    103.94 o
  10   6  -5      120.53       80.38    269.70 o
   1   7  -5    10135.97     8771.65    195.23 o
   3   7  -5    12742.61    14488.54    163.04 o
   5   7  -5     1711.81     1396.59     93.45 o
   7   7  -5     2187.27     2079.84     85.94 o
   9   7  -5     1610.23     1704.95     99.54 o
  11   7  -5     3217.76     3198.42    271.40 o
   0   8  -5      616.55     1030.57    190.17 o
   2   8  -5    12521.26    11218.04    130.55 o
   4   8  -5    20563.17    23149.73    189.84 o
   6   8  -5     1997.96     2286.56     75.87 o
   8   8  -5      413.00      509.31     98.55 o
  10   8  -5    12537.60    12568.30    302.45 o
   1   9  -5    26619.34    26638.36    239.20 o
   3   9  -5     1678.72     2050.76     45.30 o
   5   9  -5    27794.13    29672.33    297.03 o
   7   9  -5     2715.99     2585.34    103.93 o
   9   9  -5      957.53      810.60    244.33 o
  11   9  -5     3615.52     3512.79    273.99 o
   0  10  -5     3949.65     3533.85    195.45 o
   2  10  -5     4173.09     3840.23     67.79 o
   4  10  -5    51052.98    52290.03    696.43 o
   6  10  -5    11076.20    11106.65    140.70 o
   8  10  -5     2345.89     2543.31    163.47 o
  10  10  -5      422.12      684.04    276.07 o
   1  11  -5     3099.76     2946.23    180.49 o
   3  11  -5    44395.17    47088.12    400.78 o
   5  11  -5    20254.90    20491.44     99.47 o
   7  11  -5     6535.88     6460.71    183.59 o
   9  11  -5     4889.03     4494.41    278.89 o
  11  11  -5     2745.21     2363.44    273.82 o
   0  12  -5     8767.26    10326.64    173.87 o
   2  12  -5    41420.32    47211.75    319.93 o
   4  12  -5    22344.21    24088.55    284.29 o
   6  12  -5     5086.72     4681.82     67.34 o
   8  12  -5     1650.91     1728.44    121.80 o
  10  12  -5      355.21      188.03    273.69 o
  -1  13  -5    19799.84    23772.58    212.69 o
   1  13  -5     6465.34     7136.77    165.88 o
   3  13  -5     7766.82     7393.70    226.12 o
   5  13  -5    24312.45    23313.26    540.73 o
   7  13  -5     6044.82     5984.28     79.77 o
   9  13  -5    10301.45    10375.88    290.02 o
   0  14  -5      772.45      682.09    166.02 o
   2  14  -5     1332.50      901.09    170.76 o
   4  14  -5    14286.28    14060.07    118.72 o
   6  14  -5    11666.00    12862.84    135.81 o
   8  14  -5      551.43      326.13    282.04 o
  10  14  -5      139.23      154.58    304.35 o
  -1  15  -5     9556.96     8396.06    159.41 o
   1  15  -5     2706.93     3009.50    163.29 o
   3  15  -5    23995.02    24218.32    150.34 o
   5  15  -5    15580.81    16039.42    491.83 o
   7  15  -5    15518.82    15166.19    158.96 o
   9  15  -5     1841.03     2142.99    288.67 o
   0  16  -5    52378.02    56503.55    335.68 o
   2  16  -5    53208.79    50386.94    346.87 o
   4  16  -5     5667.98     5504.21     93.90 o
   6  16  -5    18636.35    17855.94    835.09 o
   8  16  -5    11536.32    12170.05    310.02 o
  10  16  -5     3627.14     4025.60    317.02 o
  -1  17  -5    13292.47    13186.13    184.70 o
   1  17  -5     2683.54     2635.75    161.34 o
   3  17  -5     6043.51     6431.81    242.62 o
   5  17  -5     3003.29     3141.86     97.79 o
   7  17  -5     4612.45     4817.88    113.61 o
   9  17  -5     1897.13     2014.62    287.35 o
  -2  18  -5     4637.04     4577.90    152.32 o
   0  18  -5     5614.85     4870.75    181.34 o
   2  18  -5     1612.22     1007.73    172.40 o
   4  18  -5     1620.67     1502.55    147.94 o
   6  18  -5    10437.86    10363.68    134.82 o
   8  18  -5     4973.68     5885.94    304.91 o
  10  18  -5     5135.96     5821.71    325.23 o
  -1  19  -5     2590.63     2395.61    152.69 o
   1  19  -5     1631.80     1999.53    154.63 o
   3  19  -5      504.54      399.03    108.12 o
   5  19  -5     2618.26     2473.34    107.48 o
   7  19  -5     6818.44     6461.05    257.41 o
   9  19  -5     2369.61     2561.39    311.79 o
  -2  20  -5    32271.34    30987.19    264.08 o
   0  20  -5    19883.05    20179.97    235.15 o
   2  20  -5      558.76      488.47    181.26 o
   4  20  -5     1980.91     2109.02    107.69 o
   6  20  -5     5255.82     5095.08    512.37 o
   8  20  -5     3862.58     4043.98    300.36 o
  10  20  -5     3372.24     3296.77    298.69 o
  -3  21  -5    11934.63    12285.29    187.77 o
  -1  21  -5     4032.03     3687.38    163.97 o
   1  21  -5    24705.04    23303.66    260.50 o
   3  21  -5     2252.47     2163.33    117.27 o
   5  21  -5      706.62      648.41    112.82 o
   7  21  -5    13866.25    14963.45    320.14 o
   9  21  -5     6312.25     6927.66    311.32 o
  -2  22  -5     2089.56     2010.78    157.56 o
   0  22  -5      168.05      372.66    172.15 o
   2  22  -5    27881.90    26692.57    301.17 o
   4  22  -5       54.37       56.56    112.45 o
   6  22  -5    12841.72    12625.78    291.86 o
   8  22  -5     2353.97     2702.06    298.88 o
  -3  23  -5    12820.39    13235.99    197.35 o
  -1  23  -5    36348.35    40144.67    319.25 o
   1  23  -5    15290.69    15212.21    229.96 o
   3  23  -5     2019.78     2471.55    128.56 o
   5  23  -5     2139.18     2090.55    115.47 o
   7  23  -5    14048.33    13591.79    322.53 o
   9  23  -5     1208.10     1182.56    332.73 o
  -4  24  -5     5598.30     5473.32    184.38 o
  -2  24  -5      868.62      821.83    183.25 o
   0  24  -5     5619.49     5088.02    178.76 o
   2  24  -5     1787.48     1838.86    204.45 o
   4  24  -5     2219.68     1887.86    127.81 o
   6  24  -5     8011.02     8599.14    144.90 o
   8  24  -5     2729.71     3456.06    314.66 o
  -3  25  -5     2559.97     2454.74    182.16 o
  -1  25  -5     9539.30    10057.87    194.46 o
   1  25  -5    11670.72    11295.03    216.62 o
   3  25  -5      570.08      506.88    135.56 o
   5  25  -5     4822.90     4285.82    131.34 o
   7  25  -5     2227.60     2793.53    312.77 o
   9  25  -5     3259.10     3774.55    330.69 o
  -2  26  -5     4392.06     4048.77    190.48 o
   0  26  -5     6781.73     7130.51    182.08 o
   2  26  -5    13822.95    14189.74    260.14 o
   4  26  -5      379.46      227.05    140.42 o
   6  26  -5     1757.35     1583.82    294.36 o
   8  26  -5     2247.22     1640.55    361.23 o
  -3  27  -5     2949.92     2888.77    181.35 o
  -1  27  -5     6887.85     6293.60    176.39 o
   1  27  -5    21646.47    22880.04    295.16 o
   3  27  -5     8206.77     7454.79    142.85 o
   5  27  -5     5407.76     5020.27    173.66 o
   7  27  -5     9129.83     8934.18    295.87 o
  -2  28  -5    12138.19    13020.36    211.56 o
   0  28  -5     6889.16     6458.97    188.62 o
   2  28  -5      461.28      468.82    143.68 o
   4  28  -5    10798.56    10370.03    162.92 o
   6  28  -5     7361.08     7359.71    278.64 o
   8  28  -5     2424.64     2837.02    371.94 o
  -1  29  -5     8888.63    10045.89    201.56 o
   1  29  -5    10523.63    10412.78    232.25 o
   3  29  -5     6544.21     6596.89    294.32 o
   5  29  -5     2839.79     2480.21    128.50 o
   7  29  -5       23.58      -19.10    329.10 o
  -2  30  -5     3795.39     3874.59    173.14 o
   0  30  -5     2695.21     2678.03    215.75 o
   2  30  -5    20690.42    20719.62    206.01 o
   4  30  -5     1416.44     1785.02    155.40 o
   6  30  -5     7221.61     7115.47    315.46 o
   8  30  -5     4700.72     5398.04    343.56 o
  -1  31  -5     3834.92     3562.78    190.84 o
   1  31  -5      891.38      837.07    227.93 o
   3  31  -5      721.67     1009.20    159.86 o
   5  31  -5     4651.00     4503.82    289.30 o
   7  31  -5     2283.89     2375.15    334.44 o
   0  32  -5     6885.07     7231.03    205.06 o
   2  32  -5     6536.50     7472.51    160.34 o
   4  32  -5     5736.41     5627.67    166.44 o
   6  32  -5     1818.67     1868.20    313.25 o
  -1  33  -5     1499.58     1267.27    210.15 o
   1  33  -5     3739.13     3599.10    221.39 o
   3  33  -5      779.81      823.88    174.92 o
   5  33  -5     8388.65     8593.99    303.65 o
   7  33  -5     4762.36     4824.22    346.52 o
   0  34  -5    11204.34    11797.39    244.37 o
   2  34  -5      686.04      547.16    178.49 o
   4  34  -5     1335.98      966.29    159.46 o
   6  34  -5     2828.16     3507.79    327.35 o
   1  35  -5     4053.55     4065.62    246.17 o
   3  35  -5    12184.73    11986.26    416.97 o
   5  35  -5      476.13      441.93    298.10 o
   0  36  -5      536.85      852.69    215.75 o
   2  36  -5      861.16      717.10    185.20 o
   4  36  -5     8434.72     8237.92    284.44 o
   6  36  -5     1450.41     1757.56    328.37 o
   1  37  -5     2277.51     2613.97    219.73 o
   3  37  -5     2178.58     1883.86    204.27 o
   5  37  -5     1090.05      966.54    335.62 o
   2  38  -5      214.10      337.18    173.55 o
   4  38  -5     1024.02      790.27    311.83 o
   1  39  -5      784.83      886.44    242.55 o
   3  39  -5      403.44      275.75    173.72 o
   5  39  -5     1186.18     1180.23    321.41 o
   2  40  -5     6673.62     6307.43    184.20 o
   4  40  -5     1560.73     1358.58    311.93 o
   1  41  -5     2806.73     2844.13    257.58 o
   3  41  -5     2944.04     3145.38    274.37 o
   2  42  -5     1938.61     1962.01    195.21 o
   1  43  -5      344.83      560.93    255.84 o
   2   0  -4    19084.77    19914.66    152.42 o
   4   0  -4    36826.25    39464.74    253.67 o
   6   0  -4    23905.62    25348.15    535.43 o
   8   0  -4     2033.42     2503.71    197.05 o
  10   0  -4    11663.78    12537.34    275.99 o
   1   1  -4    10311.50    11712.89    118.22 o
   3   1  -4     8415.21     8413.35    154.99 o
   5   1  -4     4291.31     3965.81     75.16 o
   7   1  -4     2548.69     2457.75    101.22 o
   9   1  -4     9711.81    10195.37    295.78 o
  11   1  -4      277.30      307.53    161.35 o
   2   2  -4    30317.38    37263.80    137.70 o
   4   2  -4     7470.02     7880.89     74.09 o
   6   2  -4     6624.53     6641.44     98.67 o
   8   2  -4     9421.13     9851.33    120.22 o
  10   2  -4     3143.73     3285.86    156.72 o
   1   3  -4     3934.57     3933.85    124.03 o
   3   3  -4    19380.15    20302.08    171.31 o
   5   3  -4     3403.46     3841.53    232.14 o
   7   3  -4    26086.18    28096.25    271.33 o
   9   3  -4     1761.06     1837.53    110.02 o
  11   3  -4     2672.23     2882.68    247.75 o
   2   4  -4      548.38      727.83     76.46 o
   4   4  -4    24633.25    27005.90    113.75 o
   6   4  -4      214.10       79.38     87.20 o
   8   4  -4     4674.68     4911.47    105.52 o
  10   4  -4     4384.77     4299.11    118.29 o
   1   5  -4     5419.33     4813.44    149.06 o
   3   5  -4    44334.98    47958.07    472.53 o
   5   5  -4    35859.44    36774.56    183.93 o
   7   5  -4      324.46      324.94     91.79 o
   9   5  -4     1320.10     1451.31    111.32 o
  11   5  -4     7047.34     7582.57    266.76 o
   2   6  -4     4663.14     5645.77     62.05 o
   4   6  -4    16821.10    17253.63    893.60 o
   6   6  -4     3901.85     4336.43     83.96 o
   8   6  -4     7354.10     7388.95    205.82 o
  10   6  -4     3486.23     3622.73    145.19 o
   1   7  -4    20180.38    21151.20    202.50 o
   3   7  -4    39653.69    45601.59   1135.67 o
   5   7  -4     2872.86     2971.57     70.28 o
   7   7  -4    13601.15    13916.55    123.20 o
   9   7  -4     5972.33     5250.77    210.16 o
  11   7  -4     5236.41     5616.24    262.88 o
   0   8  -4     9448.35     9875.60    184.53 o
   2   8  -4     8391.18     8725.89    161.33 o
   4   8  -4    27604.38    30125.83    344.64 o
   6   8  -4    13764.45    13532.83    106.31 o
   8   8  -4     2440.79     2280.09    207.35 o
  10   8  -4     1283.56     1394.07    278.82 o
   1   9  -4    30400.55    33262.79    254.27 o
   3   9  -4     4234.47     4979.76    128.57 o
   5   9  -4    16254.94    15699.39     96.52 o
   7   9  -4     1686.55     1613.41     89.69 o
   9   9  -4     1381.67     1099.16    106.25 o
  11   9  -4     5732.94     5852.50    286.60 o
   0  10  -4    23148.21    24611.13    220.91 o
   2  10  -4     2890.99     2406.43     78.33 o
   4  10  -4    16884.59    15503.65    174.36 o
   6  10  -4    28015.70    28992.48    488.90 o
   8  10  -4     6254.81     6985.28    102.77 o
  10  10  -4      486.11      748.86    278.77 o
   1  11  -4     6635.36     7287.01    177.98 o
   3  11  -4     6525.31     6393.87     83.14 o
   5  11  -4    26166.20    25871.01    198.94 o
   7  11  -4      585.39      793.58     84.24 o
   9  11  -4      558.49      589.61    291.07 o
  11  11  -4     1202.27     1100.92    276.75 o
   0  12  -4     3913.61     4262.70    172.54 o
   2  12  -4    22521.39    23566.20    132.33 o
   4  12  -4    26208.28    27236.85    423.25 o
   6  12  -4    10954.85    10995.56     91.60 o
   8  12  -4     4821.15     4526.44    129.53 o
  10  12  -4     5974.59     5914.69    277.97 o
  -1  13  -4     5644.61     6187.01    147.91 o
   1  13  -4    27971.54    29387.00    249.05 o
   3  13  -4     1368.98     1486.89    115.45 o
   5  13  -4     1389.90     1089.91     92.47 o
   7  13  -4     1658.25     1354.35    115.94 o
   9  13  -4     1270.01     1242.61    285.57 o
   0  14  -4      795.25      659.68    157.96 o
   2  14  -4     2563.81     2827.55     91.17 o
   4  14  -4     8235.95     7406.57    101.14 o
   6  14  -4    11493.36    10565.05    132.37 o
   8  14  -4     6698.91     6865.67    161.78 o
  10  14  -4     2237.92     2210.86    296.00 o
  -1  15  -4     3313.06     3767.64    144.50 o
   1  15  -4     4299.54     4695.00    148.21 o
   3  15  -4     7731.69     6963.22    100.35 o
   5  15  -4    28371.11    29153.86    184.39 o
   7  15  -4    16135.64    15334.38    308.69 o
   9  15  -4      118.44      183.75    292.67 o
   0  16  -4     1666.28     1439.19    155.91 o
   2  16  -4     2245.63     2336.99     95.18 o
   4  16  -4     1150.22     1064.83     93.73 o
   6  16  -4     5231.33     4984.98    106.17 o
   8  16  -4     1330.57     1467.35    274.61 o
  10  16  -4     4444.27     4748.85    310.66 o
  -1  17  -4      750.45      580.13    146.66 o
   1  17  -4    14645.67    13701.04    195.55 o
   3  17  -4     1255.56     1424.36    100.49 o
   5  17  -4     6445.31     6294.03    110.51 o
   7  17  -4     5439.84     5061.61    123.78 o
   9  17  -4    15000.01    15361.78    341.90 o
  -2  18  -4    20505.71    20424.61    202.32 o
   0  18  -4     3064.16     3406.12    143.95 o
   2  18  -4    29348.71    31511.04   1101.87 o
   4  18  -4     2632.96     2454.82    101.74 o
   6  18  -4     9638.55    10305.66    140.89 o
   8  18  -4     6660.76     6588.94    295.31 o
  10  18  -4      667.71      523.31    349.07 o
  -1  19  -4    31290.37    32335.25    252.49 o
   1  19  -4     8721.02     9781.34    181.12 o
   3  19  -4     3792.30     3983.17    113.82 o
   5  19  -4     2223.69     2162.95    115.25 o
   7  19  -4    21335.21    18514.65    908.75 o
   9  19  -4     1606.22     1433.57    304.87 o
  -2  20  -4     7090.35     6816.19    146.77 o
   0  20  -4    31498.95    32733.10    271.17 o
   2  20  -4    17531.49    15843.88    250.29 o
   4  20  -4     4726.96     4568.64    111.58 o
   6  20  -4    12686.36    12059.13    239.40 o
   8  20  -4    12601.05    14113.04    335.50 o
  10  20  -4     1413.14     1241.31    308.73 o
  -3  21  -4     8337.36     9421.63    161.22 o
  -1  21  -4     4691.04     4575.46    154.98 o
   1  21  -4     7899.11     7378.03    174.02 o
   3  21  -4      775.25      449.66    124.25 o
   5  21  -4     2820.74     2693.44    116.90 o
   7  21  -4     3058.61     2590.83    117.08 o
   9  21  -4     1927.39     1720.72    334.44 o
  -2  22  -4     2862.00     2399.31    152.92 o
   0  22  -4     3642.34     4073.92    158.62 o
   2  22  -4     3351.05     3969.94    123.92 o
   4  22  -4     2925.95     2706.43    116.56 o
   6  22  -4     7742.88     6675.52    213.17 o
   8  22  -4     2641.30     2910.18    291.59 o
  -3  23  -4     4534.70     4440.25    167.21 o
  -1  23  -4     6257.32     6901.84    163.54 o
   1  23  -4      255.52       76.71    170.77 o
   3  23  -4    13078.51    12082.54    181.40 o
   5  23  -4      155.86      106.98    130.51 o
   7  23  -4      449.77      717.68    297.22 o
   9  23  -4      992.67     1204.30    328.90 o
  -4  24  -4     6279.14     6169.31    160.42 o
  -2  24  -4     9291.15     8720.86    170.59 o
   0  24  -4    27680.86    28565.39    277.13 o
   2  24  -4    11557.64    10943.69    148.43 o
   4  24  -4     3220.08     2965.84    129.91 o
   6  24  -4     9681.90     8733.26    149.17 o
   8  24  -4     2795.31     2920.30    328.03 o
  -3  25  -4     3602.76     3761.67    167.41 o
  -1  25  -4     2641.75     2690.49    164.97 o
   1  25  -4    22686.20    23764.63    285.16 o
   3  25  -4     1177.32     1155.90    128.90 o
   5  25  -4     9189.79     7947.47    143.71 o
   7  25  -4     8219.04     8535.88    296.76 o
   9  25  -4     2672.05     2964.55    331.94 o
  -2  26  -4     8918.39     8853.58    171.04 o
   0  26  -4      826.23     1179.21    187.21 o
   2  26  -4    22386.69    21855.75    197.59 o
   4  26  -4      896.09     1231.07    142.87 o
   6  26  -4     1637.17     1684.36    136.38 o
   8  26  -4     3480.05     3413.41    319.75 o
  -3  27  -4      203.79     -113.26    179.62 o
  -1  27  -4     2907.92     2507.42    167.44 o
   1  27  -4     1246.22      956.23    200.97 o
   3  27  -4     3048.56     3420.54    142.12 o
   5  27  -4     2463.43     2783.36    190.48 o
   7  27  -4     3742.87     4263.83    305.74 o
   9  27  -4      321.45      444.10    363.88 o
  -2  28  -4     1556.21     1570.45    166.67 o
   0  28  -4     1915.78     2027.35    199.54 o
   2  28  -4     3244.65     3388.81    143.62 o
   4  28  -4     4044.93     3804.73    153.33 o
   6  28  -4      463.74      377.01    267.80 o
   8  28  -4     1083.03     1375.19    326.18 o
  -1  29  -4      122.36      274.48    182.05 o
   1  29  -4     2398.20     2069.90    212.93 o
   3  29  -4     4704.61     3490.51    246.23 o
   5  29  -4     3514.03     3792.91    218.24 o
   7  29  -4     3964.03     4742.16    319.07 o
  -2  30  -4     2168.25     1903.98    172.60 o
   0  30  -4    12695.35    12346.68    227.82 o
   2  30  -4     2809.15     2518.97    160.81 o
   4  30  -4     1848.43     1799.30    223.55 o
   6  30  -4     5730.11     5813.99    301.67 o
   8  30  -4     1361.22     1681.80    337.65 o
  -1  31  -4     2986.69     3031.66    197.06 o
   1  31  -4     7537.38     7530.80    203.02 o
   3  31  -4    14370.55    14241.92    211.17 o
   5  31  -4      269.18      219.32    152.41 o
   7  31  -4     7417.74     8830.91    353.51 o
   0  32  -4      534.25      744.20    205.89 o
   2  32  -4     2331.38     2227.77    160.62 o
   4  32  -4     8492.08     8150.79    167.73 o
   6  32  -4     1891.89     2123.28    301.25 o
  -1  33  -4     4318.37     4420.88    196.73 o
   1  33  -4    13173.34    12747.33    252.56 o
   3  33  -4     1548.76     1462.94    154.30 o
   5  33  -4     4498.82     5356.70    287.72 o
   7  33  -4     1635.69     1817.17    366.21 o
   0  34  -4     1809.85     1960.89    214.15 o
   2  34  -4     3123.74     3581.49    168.89 o
   4  34  -4     3588.67     3140.37    441.99 o
   6  34  -4     3879.93     4067.85    329.07 o
   1  35  -4     1752.50     1603.22    231.91 o
   3  35  -4     1769.66     1931.97    174.21 o
   5  35  -4     3197.54     2613.46    298.41 o
   0  36  -4     6398.46     6855.31    220.36 o
   2  36  -4     3574.83     3531.72    185.35 o
   4  36  -4      178.11       17.37    175.79 o
   6  36  -4     1098.62     1159.86    330.71 o
   1  37  -4     4583.20     4614.54    231.88 o
   3  37  -4     1382.71     1186.35    185.02 o
   5  37  -4     4656.77     4584.02    304.22 o
   2  38  -4      794.90      550.18    178.88 o
   4  38  -4      412.17      175.10    176.70 o
   1  39  -4      467.54      496.00    183.99 o
   3  39  -4      143.43      281.78    199.27 o
   5  39  -4     1108.57     1148.32    313.62 o
   2  40  -4      881.21      886.37    183.40 o
   4  40  -4      576.99      490.82    303.85 o
   1  41  -4     4316.81     4950.82    290.98 o
   3  41  -4     1031.30      998.32    185.36 o
   2  42  -4     3185.77     3355.98    278.74 o
   1  43  -4     3524.84     3930.63    283.22 o
   1   1  -3    38038.14    46475.06    312.51 o
   3   1  -3    44488.84    53514.79    257.65 o
   5   1  -3    36200.46    39032.89    662.17 o
   7   1  -3     6349.65     6101.00     87.69 o
   9   1  -3     4561.56     4403.04    150.35 o
  11   1  -3     6517.85     7396.27    220.20 o
   2   2  -3    28356.61    32607.73    136.20 o
   4   2  -3     5701.82     6749.47    206.21 o
   6   2  -3    13460.28    12907.14     98.65 o
   8   2  -3     5165.02     5337.04    110.41 o
  10   2  -3     6740.55     6652.89    129.61 o
   1   3  -3    16404.05    16708.38    134.86 o
   3   3  -3     6999.11     7228.88     65.75 o
   5   3  -3    22723.18    24355.20    217.12 o
   7   3  -3     3882.08     3909.99    116.38 o
   9   3  -3     4153.19     4174.56    135.40 o
  11   3  -3      420.39      429.26    167.80 o
   2   4  -3     3766.70     4109.12     64.66 o
   4   4  -3    21176.75    25280.04    113.84 o
   6   4  -3    20541.59    20964.06    481.40 o
   8   4  -3     6304.77     6680.90    162.08 o
  10   4  -3     7679.91     7742.06    131.42 o
   1   5  -3    16213.65    17876.12    157.73 o
   3   5  -3     5518.89     5652.70     58.46 o
   5   5  -3       93.99      108.61     72.15 o
   7   5  -3     5424.27     5129.82    246.72 o
   9   5  -3     5292.38     5521.35    182.26 o
  11   5  -3     1740.37     1586.58    255.51 o
   0   6  -3    12030.09    12846.65    132.07 o
   2   6  -3    19933.88    23163.04     96.52 o
   4   6  -3    27490.48    30514.27    588.28 o
   6   6  -3     4810.17     5154.91    148.07 o
   8   6  -3     7588.55     7833.26    246.71 o
  10   6  -3     2479.76     2311.52    162.93 o
   1   7  -3    61975.67    74662.19    300.53 o
   3   7  -3    11069.20    11109.58    219.68 o
   5   7  -3     9984.80     9969.22    109.09 o
   7   7  -3      729.76      669.04    110.33 o
   9   7  -3      243.12      179.82    109.94 o
  11   7  -3     1411.93     1415.85    280.34 o
   0   8  -3     3808.08     4166.95    150.17 o
   2   8  -3     1715.77     2158.26     82.52 o
   4   8  -3    53355.65    57279.48   1348.36 o
   6   8  -3     6098.36     5915.51     84.13 o
   8   8  -3     3099.51     2877.41    103.41 o
  10   8  -3     6475.10     6385.51    275.66 o
   1   9  -3    43412.94    48606.38    270.32 o
   3   9  -3     3366.13     3272.78    162.62 o
   5   9  -3    38785.88    39822.82    989.32 o
   7   9  -3      668.06      757.32     92.96 o
   9   9  -3      914.82      847.06    109.27 o
  11   9  -3     3046.87     3222.18    298.48 o
   0  10  -3    13378.37    14850.60    184.12 o
   2  10  -3    20942.79    24291.70    130.66 o
   4  10  -3     8383.59     7278.57    171.51 o
   6  10  -3    33953.22    36391.57    160.92 o
   8  10  -3      892.97      687.58    101.37 o
  10  10  -3      506.60      382.06    267.40 o
  -1  11  -3     2770.43     3505.92    153.17 o
   1  11  -3     3686.37     3758.74    190.50 o
   3  11  -3    28512.29    32255.53    163.13 o
   5  11  -3     7105.25     6333.80     99.03 o
   7  11  -3    16752.92    15899.55    125.01 o
   9  11  -3     7656.85     7000.22    170.94 o
  11  11  -3     2804.60     3085.16    308.22 o
   0  12  -3    26444.63    28467.58    221.57 o
   2  12  -3    25198.89    28712.76   1869.36 o
   4  12  -3     5086.69     5126.33     90.74 o
   6  12  -3     2258.17     2337.64    110.49 o
   8  12  -3     1036.99      964.92    135.45 o
  10  12  -3     1673.61     1459.23    270.14 o
  -1  13  -3     7862.49     8297.05    150.84 o
   1  13  -3    14847.74    15251.46    194.95 o
   3  13  -3     3261.61     3420.53    131.08 o
   5  13  -3    14971.88    13856.98    352.18 o
   7  13  -3      420.25      212.46    130.10 o
   9  13  -3    11128.44    11417.46    303.66 o
   0  14  -3     5117.71     5688.02    141.84 o
   2  14  -3    19929.83    22784.79    146.28 o
   4  14  -3     3617.89     3240.92    104.70 o
   6  14  -3    26475.94    26215.32    337.99 o
   8  14  -3     1351.02     1343.63    143.00 o
  10  14  -3      734.12      663.48    292.32 o
  -1  15  -3    72457.31    78023.23    328.14 o
   1  15  -3    15874.51    17520.54    202.18 o
   3  15  -3    13093.09    12114.00    397.32 o
   5  15  -3     9144.14     9384.40    125.79 o
   7  15  -3    16887.59    18203.54    841.26 o
   9  15  -3      900.13      742.00    279.50 o
  -2  16  -3    51710.86    53233.88    273.60 o
   0  16  -3     5477.53     6933.47    144.55 o
   2  16  -3    77055.28    87799.55   1409.72 o
   4  16  -3     7631.18     8622.01    128.68 o
   6  16  -3     3473.77     3013.96    115.60 o
   8  16  -3    12215.07    11718.32    227.23 o
  10  16  -3     2588.06     2216.92    308.84 o
  -1  17  -3     6384.75     6785.76    136.76 o
   1  17  -3     9869.70     9834.61    175.86 o
   3  17  -3     5849.68     5492.76    107.49 o
   5  17  -3      852.55      714.01    113.56 o
   7  17  -3     2346.10     2524.19    216.32 o
   9  17  -3     2550.09     2218.40    289.44 o
  -2  18  -3     5185.20     4917.06    123.87 o
   0  18  -3    29933.64    30318.13    242.31 o
   2  18  -3     1252.15     1305.00    107.83 o
   4  18  -3      466.83      514.98    133.48 o
   6  18  -3     5939.35     5791.63    250.76 o
   8  18  -3     5421.18     5099.98    262.82 o
  10  18  -3     4687.74     5029.29    328.72 o
  -3  19  -3     3524.81     3910.04    121.90 o
  -1  19  -3     2503.83     2816.07    132.35 o
   1  19  -3    14347.70    14403.15    202.67 o
   3  19  -3     1998.12     2082.53    109.02 o
   5  19  -3      150.86      206.45    121.14 o
   7  19  -3     3179.38     2713.23    316.79 o
   9  19  -3      301.91      230.30    294.85 o
  -2  20  -3    16856.30    16007.78    180.10 o
   0  20  -3     8588.63     8126.32    159.00 o
   2  20  -3     3166.13     2804.51    118.32 o
   4  20  -3      218.13      299.55    118.80 o
   6  20  -3     1438.93     1111.61    131.65 o
   8  20  -3     4329.64     4410.21    290.38 o
  10  20  -3     3559.44     4024.16    322.74 o
  -3  21  -3    27197.47    27794.84    225.42 o
  -1  21  -3     2782.27     2990.84    134.55 o
   1  21  -3    36974.22    37426.38    308.68 o
   3  21  -3     5939.74     5832.05    121.52 o
   5  21  -3       83.10      -39.71    125.92 o
   7  21  -3     7979.75     8674.76    656.66 o
   9  21  -3     6081.19     5947.73    332.52 o
  -4  22  -3     8759.04     9352.04    152.03 o
  -2  22  -3    25326.93    24404.20    222.46 o
   0  22  -3     3149.18     2698.21    146.10 o
   2  22  -3     7847.79     8437.13    130.88 o
   4  22  -3     4219.30     4290.41    124.90 o
   6  22  -3     3068.68     2759.45    132.92 o
   8  22  -3     4350.70     4324.28    282.08 o
  -3  23  -3    10719.16    11968.97    167.87 o
  -1  23  -3    27379.34    27416.63    243.08 o
   1  23  -3     9797.48     9599.60    195.07 o
   3  23  -3     1318.39     1496.63    128.90 o
   5  23  -3     1566.85     1465.50    131.89 o
   7  23  -3    10903.93    10374.91    786.15 o
   9  23  -3      672.12      995.55    322.30 o
  -4  24  -3     1053.89     1091.02    155.86 o
  -2  24  -3     7740.24     8188.95    153.05 o
   0  24  -3     4232.34     3146.66    175.21 o
   2  24  -3     5354.38     5746.45    128.45 o
   4  24  -3     8272.27     8823.98    144.52 o
   6  24  -3     5478.09     5684.67    141.17 o
   8  24  -3     1421.97     1314.07    301.77 o
  -3  25  -3     3428.00     2970.31    152.11 o
  -1  25  -3     8522.46     9593.30    170.71 o
   1  25  -3     7718.99     7792.96    186.86 o
   3  25  -3      849.30      712.38    143.55 o
   5  25  -3     7060.71     6411.42    147.89 o
   7  25  -3      980.74      860.16    327.39 o
   9  25  -3     2549.96     2662.49    334.54 o
  -2  26  -3    10340.68    11359.35    173.47 o
   0  26  -3      364.84      517.71    178.89 o
   2  26  -3     7439.86     6826.26    140.01 o
   4  26  -3      617.27      653.73    136.47 o
   6  26  -3    11205.36    12737.18    281.52 o
   8  26  -3     2618.35     2592.57    316.76 o
  -3  27  -3     2519.77     2516.10    152.26 o
  -1  27  -3     2501.10     2457.95    162.35 o
   1  27  -3    15702.92    15213.05    232.73 o
   3  27  -3    23801.86    24027.76    363.08 o
   5  27  -3      482.89      554.39    149.69 o
   7  27  -3     6951.13     6738.12    313.49 o
   9  27  -3      353.55      292.46    349.50 o
  -2  28  -3     1977.04     1814.91    157.95 o
   0  28  -3     1603.80     1834.64    184.30 o
   2  28  -3     1960.46     2522.43    142.29 o
   4  28  -3     8374.18     7932.41    155.28 o
   6  28  -3     8376.11     7489.57    619.02 o
   8  28  -3      896.45     1289.10    327.52 o
  -1  29  -3     4851.86     5230.32    177.32 o
   1  29  -3     4789.81     4556.21    189.67 o
   3  29  -3     7403.94     7071.01    156.75 o
   5  29  -3     9238.83     8847.17    658.66 o
   7  29  -3      126.97       99.85    297.41 o
  -2  30  -3     4955.41     4459.64    160.82 o
   0  30  -3     2554.35     2620.10    192.88 o
   2  30  -3     6442.89     5511.26    153.63 o
   4  30  -3     9064.30     8418.39    163.30 o
   6  30  -3     2926.82     3865.21    297.35 o
   8  30  -3      979.88     1320.21    350.72 o
  -1  31  -3    16220.55    16412.46    230.50 o
   1  31  -3    11333.99    10812.41    224.64 o
   3  31  -3     1744.30     1948.48    254.97 o
   5  31  -3     5225.53     4878.28    163.02 o
   7  31  -3     3199.35     3218.35    333.09 o
   0  32  -3     3659.45     3066.88    196.53 o
   2  32  -3     6369.69     6313.60    167.27 o
   4  32  -3     1397.56     1170.45    213.17 o
   6  32  -3      170.73      -53.16    304.57 o
  -1  33  -3      976.55      953.95    185.69 o
   1  33  -3     2550.39     2417.03    222.54 o
   3  33  -3     3038.93     2811.79    176.41 o
   5  33  -3     3903.98     3726.88    155.04 o
   7  33  -3      802.49      876.39    341.68 o
   0  34  -3    13686.42    14046.68    239.78 o
   2  34  -3     1766.19     1964.65    169.98 o
   4  34  -3     1854.23     2139.71    169.70 o
   6  34  -3     2002.75     2361.09    368.93 o
   1  35  -3      935.18     1196.07    233.42 o
   3  35  -3     5094.16     5283.40    178.13 o
   5  35  -3     1753.48     1525.46    180.18 o
   2  36  -3      286.77      346.68    180.55 o
   4  36  -3     3281.92     2934.83    182.81 o
   6  36  -3     1453.51     1373.75    340.46 o
   1  37  -3     1677.57     1827.12    172.12 o
   3  37  -3     1215.01     1016.56    174.31 o
   5  37  -3     1818.53     2106.16    326.02 o
   2  38  -3     1879.32     1887.46    182.35 o
   4  38  -3      292.81       88.24    176.13 o
   1  39  -3     1482.52     1722.49    306.67 o
   3  39  -3      667.93      601.61    252.39 o
   5  39  -3      155.49        7.35    345.05 o
   2  40  -3     2566.87     2994.59    183.64 o
   4  40  -3     3260.39     3167.64    330.64 o
   1  41  -3     3380.13     2989.25    286.88 o
   3  41  -3     3655.48     3664.73    322.96 o
   2  42  -3     1654.02     1318.48    266.48 o
   1  43  -3      439.15      819.58    295.94 o
   2   0  -2   187976.31   231921.70   3038.12 o
   4   0  -2    54151.78    65852.32    226.80 o
   6   0  -2    49165.06    54995.88    562.69 o
   8   0  -2    12305.93    12168.81    167.05 o
  10   0  -2     8243.97     8751.02    313.79 o
   1   1  -2    46989.74    59556.21   2118.12 o
   3   1  -2    12679.62    13601.01    194.67 o
   5   1  -2     9939.12     9262.54    217.91 o
   7   1  -2    20253.65    21817.58    253.43 o
   9   1  -2     8385.72     8538.27    112.95 o
  11   1  -2      603.62      520.41    173.32 o
   2   2  -2    34656.88    41879.51    486.01 o
   4   2  -2     3176.69     3554.52     61.20 o
   6   2  -2    14579.45    15860.32    576.90 o
   8   2  -2     3963.45     3716.68    100.00 o
  10   2  -2     1451.20     1317.33    127.19 o
   1   3  -2    20153.02    23180.74    136.54 o
   3   3  -2    18831.36    20351.79    138.39 o
   5   3  -2     7239.38     7225.73    115.79 o
   7   3  -2     5069.11     5307.07    169.81 o
   9   3  -2      462.26      463.63    119.40 o
  11   3  -2     2531.98     2490.17    178.65 o
   0   4  -2   130945.80     1194.14     71.74 o
   2   4  -2    14484.76    16049.71     62.92 o
   4   4  -2    13998.17    14943.74    148.51 o
   6   4  -2     1811.41     1818.22     86.94 o
   8   4  -2     1005.71      851.63    116.99 o
  10   4  -2     1890.54     1907.17    126.77 o
   1   5  -2   148527.64   184402.70   1514.12 o
   3   5  -2     6826.15     8359.75    188.77 o
   5   5  -2    19716.42    19704.53    576.96 o
   7   5  -2     2866.69     2917.63    116.61 o
   9   5  -2       27.06       43.57    117.54 o
  11   5  -2     4431.66     4245.05    276.48 o
   0   6  -2    17380.16    19125.39    133.70 o
   2   6  -2    12888.84    14198.54    295.78 o
   4   6  -2    67187.01    78328.15    673.47 o
   6   6  -2    19635.04    20310.08    171.71 o
   8   6  -2     2394.42     2309.15    112.45 o
  10   6  -2     1786.33     1863.98    124.16 o
   1   7  -2     6843.90     6536.46    143.90 o
   3   7  -2   103321.58   123344.20    895.77 o
   5   7  -2     4504.73     4440.40     71.38 o
   7   7  -2    22398.81    24792.21    284.15 o
   9   7  -2     4395.42     4371.29    212.96 o
  11   7  -2     1422.27     1613.69    300.56 o
   0   8  -2     4359.04     4197.60    127.53 o
   2   8  -2     9090.27     9717.21    111.87 o
   4   8  -2    18393.39    20095.55    487.65 o
   6   8  -2     2045.85     1927.49     83.94 o
   8   8  -2     7243.32     7643.65    111.87 o
  10   8  -2     1111.71      990.30    162.84 o
   1   9  -2    85873.30    98716.52    343.81 o
   3   9  -2    11430.40    12718.11    111.90 o
   5   9  -2      995.17      850.49    102.30 o
   7   9  -2     1527.65     1455.33     96.48 o
   9   9  -2      899.90      942.23    113.40 o
  11   9  -2      798.89      866.48    295.07 o
   0  10  -2    33731.86    36716.86    223.26 o
   2  10  -2    42905.48    47943.83    622.57 o
   4  10  -2     4421.59     4407.93     91.34 o
   6  10  -2    12464.20    11492.33    256.02 o
   8  10  -2     3949.53     4478.12    101.37 o
  10  10  -2      818.44      744.77    270.63 o
  -1  11  -2    26318.68    29674.89    189.21 o
   1  11  -2    44575.52    51920.42    288.45 o
   3  11  -2      792.96     1257.04     86.44 o
   5  11  -2    22529.39    21146.42    232.95 o
   7  11  -2     7698.13     7843.51    135.63 o
   9  11  -2     2384.38     1989.77    151.83 o
  11  11  -2     1570.83     2126.68    304.97 o
   0  12  -2    22575.15    26636.54    213.30 o
   2  12  -2     9936.14     9392.69    107.31 o
   4  12  -2    27834.90    27632.72    170.57 o
   6  12  -2     4131.89     4408.80    292.72 o
   8  12  -2     2186.16     2239.44    147.45 o
  10  12  -2      732.14      631.56    276.30 o
  -1  13  -2     7820.48     7559.11    139.34 o
   1  13  -2    41011.11    39388.14    267.50 o
   3  13  -2    12968.48    16582.24    132.12 o
   5  13  -2    17247.93    17912.98    502.34 o
   7  13  -2      548.04      522.51    133.65 o
   9  13  -2     1497.02     1640.46    151.59 o
   0  14  -2    13363.34    13917.38    171.35 o
   2  14  -2    31593.38    33018.93    398.41 o
   4  14  -2     2101.17     2175.89     95.86 o
   6  14  -2    21905.48    21328.35   1208.48 o
   8  14  -2     1114.75      995.12    140.42 o
  10  14  -2      705.97      519.58    290.35 o
  -1  15  -2    15492.07    15505.59    159.26 o
   1  15  -2    28948.67    30290.32    245.46 o
   3  15  -2    25278.15    23835.16    162.37 o
   5  15  -2      567.79      472.06    112.32 o
   7  15  -2     5829.09     6066.18    138.99 o
   9  15  -2       61.79      -99.56    149.85 o
  -2  16  -2      635.18      741.57    114.63 o
   0  16  -2    24605.01    25649.43    214.23 o
   2  16  -2     1649.03     1842.40    106.26 o
   4  16  -2     8171.69     7354.81    302.93 o
   6  16  -2     1801.64     1744.05    136.52 o
   8  16  -2     3979.45     3795.41    139.50 o
  10  16  -2     2516.42     2638.53    297.15 o
  -1  17  -2     9322.39     9069.47    135.87 o
   1  17  -2    19597.04    17825.73    206.96 o
   3  17  -2     8464.07     9394.37    371.88 o
   5  17  -2     5770.67     5655.89    118.63 o
   7  17  -2     9654.49     8175.76    341.78 o
   9  17  -2     6627.73     7586.87    275.23 o
  -2  18  -2    18930.62    17175.65    164.32 o
   0  18  -2     3561.87     3900.24    123.09 o
   2  18  -2    12095.28    11792.25    243.33 o
   4  18  -2     3913.86     4852.23    110.82 o
   6  18  -2     1643.07     1766.40    130.42 o
   8  18  -2     5597.58     5682.11    151.77 o
  10  18  -2     2198.87     2263.46    322.40 o
  -3  19  -2     4857.84     4884.77    116.61 o
  -1  19  -2    30198.33    29304.85    219.25 o
   1  19  -2     8211.20     7360.87    164.11 o
   3  19  -2      762.85      751.36    113.46 o
   5  19  -2      428.56      303.92    130.12 o
   7  19  -2    18267.67    18423.72    313.90 o
   9  19  -2      100.15     -176.52    300.10 o
  -2  20  -2    19403.32    19939.32    183.15 o
   0  20  -2     9424.71     9677.27    161.79 o
   2  20  -2    27238.71    26689.86    227.47 o
   4  20  -2     2739.76     2628.34    119.21 o
   6  20  -2      853.20      864.32    139.61 o
   8  20  -2     7528.77     7223.22    167.45 o
  10  20  -2     1244.59     1066.64    313.05 o
  -3  21  -2    19181.09    19565.29    179.60 o
  -1  21  -2     7595.30     7623.34    138.22 o
   1  21  -2    14805.11    14317.67    202.98 o
   3  21  -2       74.23      108.27    124.71 o
   5  21  -2     9642.61     9714.78    147.43 o
   7  21  -2     2411.66     2559.91    141.26 o
   9  21  -2     2840.69     3324.83    324.10 o
  -4  22  -2    26864.53    28286.20    212.76 o
  -2  22  -2    16966.06    16514.00    176.51 o
   0  22  -2    13559.00    14112.11    194.96 o
   2  22  -2    13445.62    13021.95    150.73 o
   4  22  -2     3920.09     3704.11    133.24 o
   6  22  -2     5718.48     5670.76    144.31 o
   8  22  -2     3323.61     3021.73    287.14 o
  -3  23  -2     5372.76     4967.23    139.29 o
  -1  23  -2     3498.66     3083.60    136.45 o
   1  23  -2     3745.44     4374.29    153.56 o
   3  23  -2    18466.20    19257.92    207.78 o
   5  23  -2     3060.33     3230.19    134.49 o
   7  23  -2     4157.08     4285.31    147.73 o
   9  23  -2      533.66      196.33    334.70 o
  -2  24  -2     6966.76     7633.98    139.21 o
   0  24  -2     4634.52     4576.52    164.09 o
   2  24  -2    13817.31    15011.26    230.15 o
   4  24  -2     6709.72     6733.83    159.14 o
   6  24  -2     6614.80     6544.26    153.05 o
   8  24  -2     2546.24     2490.15    296.64 o
  -3  25  -2     3913.82     4569.82    131.81 o
  -1  25  -2    13906.44    13342.63    186.63 o
   1  25  -2     4684.09     5406.07    172.27 o
   3  25  -2    10398.49     9097.21    193.47 o
   5  25  -2    12816.23    13502.50    181.23 o
   7  25  -2    11832.56    11649.93    310.24 o
   9  25  -2     1088.29     1038.53    332.82 o
  -2  26  -2     5034.95     5550.77    136.91 o
   0  26  -2      319.92      152.54    168.91 o
   2  26  -2    11870.86    10619.98    155.23 o
   4  26  -2    19022.68    17924.50    505.64 o
   6  26  -2     2349.91     2792.33    157.91 o
   8  26  -2     1702.32     1738.55    314.18 o
  -1  27  -2     6799.49     6781.19    157.39 o
   1  27  -2      975.19     1224.96    187.80 o
   3  27  -2      882.71     1286.23    149.21 o
   5  27  -2     2074.13     2287.73    249.64 o
   7  27  -2     3137.66     2782.82    141.06 o
  -2  28  -2     2181.19     2355.31    158.53 o
   0  28  -2     5274.54     5214.75    181.47 o
   2  28  -2     7892.21     7158.98    156.84 o
   4  28  -2    14399.71    14635.16    188.49 o
   6  28  -2     3370.82     3860.95    222.32 o
   8  28  -2      126.98       28.38    315.95 o
  -1  29  -2      233.87      -20.74    171.22 o
   1  29  -2     1015.85     1691.83    193.36 o
   3  29  -2     8213.77     8482.17    162.10 o
   5  29  -2     4111.53     3325.88    148.12 o
   7  29  -2      971.66      570.57    300.81 o
   0  30  -2     2721.24     2778.63    182.30 o
   2  30  -2     1907.98     1944.28    155.80 o
   4  30  -2     2301.32     2311.10    159.35 o
   6  30  -2     6011.49     5556.29    655.13 o
   8  30  -2      423.47       66.78    341.79 o
  -1  31  -2     2332.40     2323.85    172.74 o
   1  31  -2     2226.58     2688.39    193.36 o
   3  31  -2    17576.19    18052.15    739.86 o
   5  31  -2     5862.08     5714.52    159.48 o
   7  31  -2     1851.75     1460.01    338.33 o
   0  32  -2      858.43     1018.64    178.49 o
   2  32  -2     5206.46     4784.06    169.11 o
   4  32  -2     2573.08     2341.28    167.53 o
   6  32  -2      682.59      857.09    165.10 o
   1  33  -2    14411.74    14478.28    187.74 o
   3  33  -2      251.48      -61.47    176.47 o
   5  33  -2     3705.86     2914.09    413.37 o
   7  33  -2     2298.71     2722.25    317.51 o
   0  34  -2     1969.20     2048.91    189.93 o
   2  34  -2     4012.77     4434.16    181.67 o
   4  34  -2     4869.57     4862.18    188.10 o
   6  34  -2      624.82      825.38    323.00 o
   1  35  -2      659.20      818.97    163.81 o
   3  35  -2     1791.77     1741.50    176.07 o
   5  35  -2     2044.09     2294.39    171.17 o
   2  36  -2     4900.74     5249.15    414.55 o
   4  36  -2      456.04      550.93    178.74 o
   6  36  -2      406.66      545.97    326.57 o
   1  37  -2     8704.67     8747.95    183.96 o
   3  37  -2       22.40        3.81    185.12 o
   5  37  -2     1728.89     1811.75    168.49 o
   2  38  -2      782.67      786.20    193.33 o
   4  38  -2      201.26      318.69    182.27 o
   1  39  -2      728.11      941.14    290.39 o
   3  39  -2     2201.76     2112.69    194.70 o
   5  39  -2      126.46      126.36    322.91 o
   2  40  -2     2700.14     2536.98    191.07 o
   4  40  -2      241.63      144.91    193.52 o
   1  41  -2     1951.95     1931.42    308.87 o
   3  41  -2     3024.98     3212.53    403.78 o
   2  42  -2     1518.73     1645.70    278.35 o
   1  43  -2     6554.05     6392.83    297.11 o
   1   1  -1   147927.00    67146.06    675.95 o
   3   1  -1     2922.95     3012.24     69.23 o
   5   1  -1     8421.65     9237.47    114.36 o
   7   1  -1    13659.77    14722.99    138.89 o
   9   1  -1     1190.01     1168.79    111.15 o
  11   1  -1     3861.61     3843.62    149.86 o
   2   2  -1    43172.50    49606.00    473.47 o
   4   2  -1    18371.17    20547.36     99.19 o
   6   2  -1    25057.63    26591.98    218.79 o
   8   2  -1      868.32      840.05    103.97 o
  10   2  -1     3233.31     2906.21    125.81 o
   1   3  -1     9744.33     6938.93     85.48 o
   3   3  -1    13465.35    14416.18    150.95 o
   5   3  -1    20401.36    22074.48    165.81 o
   7   3  -1     3506.62     3016.60     91.46 o
   9   3  -1     3477.26     3267.15    117.20 o
  11   3  -1      677.04      697.38    134.63 o
   0   4  -1   208729.28      -26.71     52.66 o
   2   4  -1      199.28      251.54     49.64 o
   4   4  -1    12501.11    14665.87    267.85 o
   6   4  -1     1959.52     1536.92     79.16 o
   8   4  -1    18703.57    18481.19    598.97 o
  10   4  -1     1861.89     1937.31    130.31 o
   1   5  -1     3243.65     4110.67     71.16 o
   3   5  -1     2499.55     2329.79     89.86 o
   5   5  -1     2308.62     2239.48     67.59 o
   7   5  -1    11054.19    11409.80    107.51 o
   9   5  -1     8210.03     8338.36    192.33 o
  11   5  -1      258.41      167.94    173.65 o
   0   6  -1     8892.77     9676.61     96.52 o
   2   6  -1   106144.09   127272.28   2802.80 o
   4   6  -1    42986.32    47605.70    655.78 o
   6   6  -1    12950.96    12174.78    174.19 o
   8   6  -1     1545.54     1422.61    112.89 o
  10   6  -1      762.79     1020.97    128.02 o
   1   7  -1   102431.09   122977.92    386.36 o
   3   7  -1     2304.51     2450.97    102.94 o
   5   7  -1    26268.77    26433.13    221.99 o
   7   7  -1      661.62      743.51    101.32 o
   9   7  -1      844.11      973.54    115.56 o
  11   7  -1      478.96      420.16    278.72 o
   0   8  -1     3256.37     3354.48    121.73 o
   2   8  -1     8462.45     9970.42    293.85 o
   4   8  -1    64570.66    69879.66    797.49 o
   6   8  -1      278.98      286.96     90.07 o
   8   8  -1     3686.96     4224.42    112.87 o
  10   8  -1      748.00      864.47    176.56 o
  -1   9  -1    26832.84    29257.74    155.99 o
   1   9  -1    73380.13    86464.67    321.42 o
   3   9  -1    10883.09    11371.83    311.86 o
   5   9  -1    47688.32    47880.29   1100.21 o
   7   9  -1     2746.65     2513.44     99.53 o
   9   9  -1     2937.57     2854.55    150.63 o
  11   9  -1      291.86      322.39    286.09 o
   0  10  -1    10919.30    11037.57    147.67 o
   2  10  -1    76581.59    88170.13   1325.43 o
   4  10  -1    26282.71    28281.63    295.47 o
   6  10  -1    34403.77    36401.76    231.96 o
   8  10  -1     2086.97     2148.04    157.88 o
  10  10  -1     1484.94     1380.21    168.71 o
  -1  11  -1     2641.38     2927.53    139.72 o
   1  11  -1    11375.65    12148.40    176.77 o
   3  11  -1    77481.81    88321.85   1662.34 o
   5  11  -1    11958.74    11305.90    796.92 o
   7  11  -1     4130.33     3832.02    134.10 o
   9  11  -1      635.88      566.84    158.83 o
   0  12  -1    70357.82    84025.84    309.87 o
   2  12  -1     2321.13     2680.00    106.44 o
   4  12  -1    13624.71    14347.21    139.40 o
   6  12  -1      692.90      746.23    119.51 o
   8  12  -1      784.78      761.59    152.59 o
  10  12  -1     1114.01      970.76    165.39 o
  -1  13  -1     3389.84     3811.42    127.02 o
   1  13  -1    10955.37    10799.41    172.19 o
   3  13  -1    14936.36    14856.05    276.20 o
   5  13  -1     8386.81     8516.58    128.55 o
   7  13  -1     8014.09     8014.32    146.93 o
   9  13  -1     4067.79     3823.90    157.75 o
  -2  14  -1     1269.94     1495.43    127.47 o
   0  14  -1    27539.16    23860.36    196.59 o
   2  14  -1     1966.82     2466.90    102.57 o
   4  14  -1     4992.82     4654.36    101.89 o
   6  14  -1     6528.98     6190.55    122.98 o
   8  14  -1     4480.09     3893.44    151.27 o
  10  14  -1     1964.67     1817.46    317.22 o
  -1  15  -1    69430.48    71240.36    278.29 o
   1  15  -1    40398.71    42826.28    276.96 o
   3  15  -1     2420.06     2285.45    100.47 o
   5  15  -1      661.81      628.77    112.02 o
   7  15  -1     8166.17     7953.07    147.14 o
   9  15  -1     2195.89     1960.91    163.52 o
  -2  16  -1    20201.52    22669.60    161.83 o
   0  16  -1     7658.05     8761.58    145.92 o
   2  16  -1    51844.80    51979.16    324.71 o
   4  16  -1    27530.51    27922.63    191.96 o
   6  16  -1     1335.12     1272.54    130.30 o
   8  16  -1     6615.16     6566.70    207.51 o
  10  16  -1      722.70      799.52    312.46 o
  -3  17  -1     5111.73     5404.49     66.73 o
  -1  17  -1     5239.94     5099.02    110.78 o
   1  17  -1    15309.96    14177.81    184.79 o
   3  17  -1    11993.70    11491.36    135.11 o
   5  17  -1     5344.75     6283.64    161.31 o
   7  17  -1      646.74      458.39    130.84 o
   9  17  -1     1295.03      998.76    144.40 o
  -2  18  -1     4893.85     4649.85    101.91 o
   0  18  -1     1031.46      950.86    129.27 o
   2  18  -1    17407.03    18021.41    152.85 o
   4  18  -1      816.82      651.56    111.38 o
   6  18  -1     6099.99     5645.46    141.72 o
   8  18  -1     4072.07     3982.62    152.57 o
  10  18  -1      761.07      852.70    280.52 o
  -3  19  -1     5183.33     4548.31     96.95 o
  -1  19  -1      656.09      381.92    117.97 o
   1  19  -1     5469.14     4995.44    142.73 o
   3  19  -1     2226.53     2225.49    113.29 o
   5  19  -1     1610.98     1751.64    132.61 o
   7  19  -1     2192.84     1953.50    139.95 o
   9  19  -1      801.34      719.55    298.20 o
  -4  20  -1      715.58      948.17    108.95 o
  -2  20  -1    11767.40    12120.72    139.48 o
   0  20  -1    33038.80    32059.03    245.68 o
   2  20  -1     2277.65     2570.42    116.43 o
   4  20  -1     6438.19     6543.63    150.02 o
   6  20  -1     5767.78     5267.51    148.12 o
   8  20  -1     4673.84     3859.29    252.74 o
  10  20  -1     1134.24     1003.19    300.40 o
  -3  21  -1    47926.91    47684.61    239.66 o
  -1  21  -1    40492.38    40878.05    254.59 o
   1  21  -1    36997.82    38391.48    292.25 o
   3  21  -1    27440.39    27830.37    207.86 o
   5  21  -1     2560.06     2551.54    136.68 o
   7  21  -1      727.47      717.35    191.35 o
   9  21  -1     4024.08     4047.42    329.75 o
  -4  22  -1     5411.65     6153.51    118.52 o
  -2  22  -1    28631.88    27760.54    201.04 o
   0  22  -1     7932.41     7268.91    143.85 o
   2  22  -1    10338.07     9881.38    182.54 o
   4  22  -1     5271.66     5177.24    133.61 o
   6  22  -1     3149.81     3098.70    155.41 o
   8  22  -1     5887.71     5773.01    660.32 o
  -3  23  -1     9270.69    10250.87    132.48 o
  -1  23  -1    17929.22    21327.13    204.63 o
   1  23  -1     3271.76     3102.83    141.39 o
   3  23  -1      594.45      942.49    139.83 o
   5  23  -1     2972.59     2934.67    142.57 o
   7  23  -1     7138.97     8011.70    164.69 o
   9  23  -1      826.32      803.87    318.97 o
  -2  24  -1    21812.11    19261.84    181.04 o
   0  24  -1     8741.88     9727.89    170.10 o
   2  24  -1    11183.50    12200.88    171.60 o
   4  24  -1     1108.26      688.96    143.65 o
   6  24  -1      375.65      280.95    158.54 o
   8  24  -1     1073.39      693.57    311.01 o
  -3  25  -1     3687.39     4062.49    121.66 o
  -1  25  -1     3773.61     3459.62    148.07 o
   1  25  -1     6421.15     5838.08    167.21 o
   3  25  -1     5069.15     5274.66    153.57 o
   5  25  -1     1599.44     1491.33    151.52 o
   7  25  -1      303.02      241.00    147.05 o
   9  25  -1     1799.21     1712.83    337.93 o
  -2  26  -1    26274.56    25236.68    216.01 o
   0  26  -1     7420.12     6738.52    158.43 o
   2  26  -1    18125.16    20217.77    192.65 o
   4  26  -1     7680.83     8448.34    150.87 o
   6  26  -1     5257.38     4934.08    162.37 o
   8  26  -1     2314.52     2150.59    311.90 o
  -1  27  -1    12677.10    12635.46    179.53 o
   1  27  -1     2557.38     2248.72    185.83 o
   3  27  -1    35342.09    35872.60    434.54 o
   5  27  -1     7729.08     7233.93    166.89 o
   7  27  -1     4933.12     4733.33    154.68 o
  -2  28  -1     7171.10     6734.61    141.57 o
   0  28  -1     3046.78     3396.12    170.74 o
   2  28  -1    11605.82    11044.25    163.55 o
   4  28  -1     1894.96     1751.77    144.62 o
   6  28  -1     8066.66     8318.63    389.89 o
   8  28  -1      125.41       61.99    330.05 o
  -1  29  -1      733.05      837.41    156.53 o
   1  29  -1     1545.40     1549.42    191.84 o
   3  29  -1     4326.69     4490.22    159.09 o
   5  29  -1    10414.45    10462.74   1065.80 o
   7  29  -1      142.48      102.86    160.25 o
   0  30  -1     2694.08     3022.62    170.35 o
   2  30  -1      107.96      124.01    156.89 o
   4  30  -1    29202.39    30411.17   1072.68 o
   6  30  -1      271.72      391.58    160.30 o
   8  30  -1      462.31      740.69    351.95 o
  -1  31  -1     2637.89     2634.20    164.71 o
   1  31  -1    15629.52    14765.42    359.04 o
   3  31  -1     4868.30     5648.73    169.66 o
   5  31  -1     2475.56     2424.96    265.87 o
   7  31  -1     1605.21     1564.10    328.36 o
   0  32  -1      325.02      365.34    181.11 o
   2  32  -1    15993.70    16936.52    904.49 o
   4  32  -1     3690.45     4142.12    167.33 o
   6  32  -1      841.86      775.06    164.98 o
   1  33  -1    10635.98    10659.47    173.34 o
   3  33  -1     2531.94     2271.74    182.21 o
   5  33  -1      327.35      415.88    172.87 o
   7  33  -1      240.96      379.72    334.38 o
   0  34  -1     8044.96     8063.86    196.11 o
   2  34  -1      482.22      450.73    179.82 o
   4  34  -1      777.76      831.32    183.38 o
   6  34  -1     2631.50     2394.97    169.14 o
   1  35  -1     2657.03     3111.72    265.23 o
   3  35  -1    15392.62    15085.60    214.14 o
   5  35  -1     2803.94     2709.41    332.73 o
   2  36  -1     1361.24     1794.72    185.68 o
   4  36  -1       14.26       46.34    182.22 o
   6  36  -1      236.32      453.83    326.51 o
   1  37  -1     3013.57     3229.12    208.49 o
   3  37  -1     5768.34     6059.80    300.17 o
   5  37  -1      144.25       27.37    182.14 o
   2  38  -1      759.66      664.45    192.07 o
   4  38  -1       55.15      164.18    182.46 o
   1  39  -1     2376.88     2073.14    286.84 o
   3  39  -1      501.54      566.76    203.31 o
   5  39  -1     1352.88     1283.97    185.52 o
   2  40  -1     3320.10     3188.21    263.66 o
   4  40  -1     1666.22     1518.29    186.55 o
   1  41  -1     3298.75     4028.59    308.79 o
   3  41  -1     3442.56     4077.02    364.51 o
   0  42  -1    11393.06    11714.26    328.16 o
   2  42  -1      561.37      495.81    281.79 o
   1  43  -1     1377.48     1193.31    306.16 o
   2   0   0    87272.53   106406.85   1920.95 o
   4   0   0     2150.27     2208.92     95.64 o
   6   0   0     2856.29     3025.54    148.23 o
   8   0   0    19001.09    20209.42    206.85 o
  10   0   0      428.53      323.84    179.50 o
   1   1   0    44718.82    22242.40   2141.47 o
   3   1   0    70802.63    85347.77    778.48 o
   5   1   0     7990.37     7952.41    216.44 o
   7   1   0     6688.58     6968.52    223.90 o
   9   1   0     6797.72     6802.35    145.47 o
  11   1   0      371.70      404.83    121.61 o
   2   2   0     8011.32     9000.10    158.69 o
   4   2   0    12857.57    14352.18    307.99 o
   6   2   0     8419.82     8079.62    127.11 o
   8   2   0     3185.64     3471.15    136.17 o
  10   2   0     3077.25     2941.78    118.36 o
   1   3   0   127716.25   132307.14  41797.12 o
   3   3   0    20602.88    24051.84    181.75 o
   5   3   0     4708.25     5025.70    190.80 o
   7   3   0      353.95      178.89     93.89 o
   9   3   0      825.04      773.44    114.96 o
  11   3   0     1241.89     1154.60    138.08 o
   2   4   0    16984.83    18414.24    140.09 o
   4   4   0    23389.60    25040.04    185.15 o
   6   4   0      874.30      540.91     83.99 o
   8   4   0     3852.75     3708.74    101.49 o
  10   4   0      414.72      368.31    124.50 o
   1   5   0   191466.78   238341.52   3117.30 o
   3   5   0     4369.45     4257.70     63.32 o
   5   5   0    14612.16    12738.13    171.17 o
   7   5   0    19926.73    20823.92    234.22 o
   9   5   0     1004.28      920.00    129.61 o
  11   5   0      149.46       17.55    187.48 o
   0   6   0     3219.56      699.06     78.07 o
   2   6   0    57802.91    65897.68    191.43 o
   4   6   0    12859.05    12846.18    244.36 o
   6   6   0    30129.76    30946.96    299.13 o
   8   6   0     4982.40     4851.17    114.79 o
  10   6   0     2474.84     2221.31    138.62 o
  -1   7   0    35978.06    40343.93    124.56 o
   1   7   0    36109.24    40506.64    347.00 o
   3   7   0    55418.74    63562.08    223.21 o
   5   7   0    24907.27    24653.29    136.39 o
   7   7   0    10301.31    10150.03    299.43 o
   9   7   0     4416.32     3916.61    184.56 o
  11   7   0     1600.70     1280.92    179.78 o
   0   8   0     3432.88     3495.03    105.83 o
   2   8   0     5944.50     5968.02    109.12 o
   4   8   0     7642.42     8329.25    114.69 o
   6   8   0      903.17      731.37    111.01 o
   8   8   0     7430.99     7296.55    115.42 o
  10   8   0      173.06      144.13    175.03 o
  -1   9   0    15831.66    15907.65     83.44 o
   1   9   0    15700.00    15535.99    187.77 o
   3   9   0    34469.23    37619.98    426.60 o
   5   9   0     2856.91     2427.73    103.03 o
   7   9   0     3655.62     3255.09    140.37 o
   9   9   0     1023.17     1204.84    242.45 o
  11   9   0      831.81      916.22    294.93 o
   0  10   0      496.01      419.99    141.11 o
   2  10   0    38330.53    39565.79    179.53 o
   4  10   0    30044.58    31934.39    630.73 o
   6  10   0    14572.65    15079.72    251.85 o
   8  10   0     2398.17     2461.52    187.24 o
  10  10   0      316.95      305.59    170.10 o
  -1  11   0    94578.42   108835.17   1009.62 o
   1  11   0    94394.46   106312.20    314.50 o
   3  11   0     2980.97     3429.85    135.46 o
   5  11   0    12993.20    12832.84    143.69 o
   7  11   0     1659.15     1736.96    141.73 o
   9  11   0     2714.78     2391.49    164.61 o
  -2  12   0    16259.07    15220.81    111.77 o
   0  12   0      744.02      634.03    143.64 o
   2  12   0    16160.63    15094.83    131.67 o
   4  12   0    25938.39    27045.50   1096.94 o
   6  12   0     1520.79     1480.92    116.38 o
   8  12   0     3156.18     3222.88    140.70 o
  10  12   0      843.04      639.31    165.41 o
  -1  13   0     2987.65     2265.11    107.67 o
   1  13   0     2908.60     2204.24    114.14 o
   3  13   0    22506.86    25024.84   1694.14 o
   5  13   0     8006.40     7638.64    125.52 o
   7  13   0     5325.15     4571.12    143.43 o
   9  13   0      119.38       55.10    168.65 o
  -2  14   0    27286.27    30374.75    246.99 o
   0  14   0     9284.96    10445.61    144.77 o
   2  14   0    27227.50    30042.95    175.55 o
   4  14   0     3410.23     3366.66    111.05 o
   6  14   0    21853.66    22054.08    198.01 o
   8  14   0      930.37      874.91    156.58 o
  10  14   0      422.06      336.19    174.40 o
  -1  15   0     4973.14     4718.60     99.33 o
   1  15   0     4911.43     4711.47    102.34 o
   3  15   0    32938.57    34455.77    199.66 o
   5  15   0    19342.32    19243.72    179.58 o
   7  15   0     1892.27     1737.89    146.39 o
   9  15   0      494.04      491.58    160.52 o
  -2  16   0      565.99      460.64     80.72 o
   0  16   0    64259.89    75332.00    314.91 o
   2  16   0      555.60      410.60    110.74 o
   4  16   0     4188.78     3839.94    117.68 o
   6  16   0       30.39      -95.20    135.57 o
   8  16   0     5071.29     4747.22    158.58 o
  10  16   0      900.99      940.43    340.63 o
  -3  17   0     7660.25     8010.50    314.86 o
  -1  17   0     3620.88     2902.99    105.54 o
   1  17   0     3657.11     3093.13    137.99 o
   3  17   0     7633.68     7691.93    165.90 o
   5  17   0     4671.46     5060.33    204.54 o
   7  17   0     5059.93     4627.54    146.28 o
   9  17   0     2523.00     2412.50    270.02 o
  -2  18   0    26055.80    28158.88    165.46 o
   0  18   0    25766.91    27789.91    213.47 o
   2  18   0    25820.95    27823.19    186.60 o
   4  18   0     2079.28     1769.42    119.59 o
   6  18   0     1223.83     1144.97    145.08 o
   8  18   0     1035.17     1001.27    152.56 o
  10  18   0     2813.86     2534.34    318.64 o
  -3  19   0     3444.17     3291.28     70.28 o
  -1  19   0    16810.14    16080.17    155.06 o
   1  19   0    16633.33    16157.98    197.00 o
   3  19   0     3443.11     3454.66    117.43 o
   5  19   0      153.05       69.38    137.40 o
   7  19   0     5492.17     5517.28    163.79 o
   9  19   0     2867.67     2542.43    163.20 o
  -4  20   0    11150.64    10571.87     83.87 o
  -2  20   0    21332.81    19697.04    150.17 o
   0  20   0     1233.96     1557.61    123.48 o
   2  20   0    21235.42    20294.32    611.26 o
   4  20   0    11171.96    10025.83    314.61 o
   6  20   0     8469.56     8045.61    238.34 o
   8  20   0     2551.94     2361.22    152.42 o
  10  20   0     3068.86     3529.02    328.51 o
  -3  21   0     3717.36     3603.38     86.69 o
  -1  21   0    10943.60    11355.49    143.62 o
   1  21   0    10986.94    11693.90    182.04 o
   3  21   0     3698.90     3543.12    137.10 o
   5  21   0     9939.34     8464.92    151.76 o
   7  21   0      666.28      858.36    159.80 o
   9  21   0     4067.29     4530.43    323.24 o
  -4  22   0    10398.06    10870.39    148.12 o
  -2  22   0    15297.58    14070.59    143.91 o
   0  22   0    25105.35    22330.21    212.12 o
   2  22   0    15409.86    14248.32    315.97 o
   4  22   0    10422.25    10694.12    365.47 o
   6  22   0     2326.27     2094.42    146.37 o
   8  22   0     4538.14     4334.69    149.93 o
  -3  23   0     6333.55     6018.75     96.66 o
  -1  23   0     5349.28     6180.31    124.18 o
   1  23   0     5321.31     6098.64    120.35 o
   3  23   0     6394.08     6091.54    156.01 o
   5  23   0     1813.75     1654.99    139.78 o
   7  23   0     1194.37     1227.69    155.39 o
   9  23   0      126.95      -81.10    317.42 o
  -2  24   0     5338.48     5314.65    112.12 o
   0  24   0       79.87       70.82    145.56 o
   2  24   0     5352.67     5479.90    145.69 o
   4  24   0     4222.67     4041.21    186.47 o
   6  24   0     2113.55     2345.43    187.49 o
   8  24   0     2418.18     2257.82    162.47 o
  -1  25   0     9749.31    10183.49    152.38 o
   1  25   0     9656.38    10167.44    142.44 o
   3  25   0    20836.31    21463.82    206.74 o
   5  25   0     1610.28     1515.39    147.94 o
   7  25   0     2661.03     2125.98    183.91 o
   9  25   0     2910.41     3552.20    324.07 o
  -2  26   0    12899.90    13255.77    153.59 o
   0  26   0     4290.35     5012.61    155.11 o
   2  26   0    12722.68    12527.56    165.87 o
   4  26   0    27242.89    26584.86   1485.17 o
   6  26   0     5022.82     4417.33    217.93 o
   8  26   0     1126.01     1323.89    167.34 o
  -1  27   0     8243.72     7449.54    146.27 o
   1  27   0     8318.43     7103.06    135.96 o
   3  27   0     8222.75     6924.74    153.23 o
   5  27   0      368.02      330.92    167.72 o
   7  27   0     1264.94     1148.22    168.03 o
   0  28   0    16100.62    15792.91    211.93 o
   2  28   0     7835.00     7459.47    171.31 o
   4  28   0     3402.49     3099.98    191.58 o
   6  28   0     1567.81     1312.11    157.07 o
   8  28   0      913.83      777.78    323.11 o
  -1  29   0    13729.01    11917.92    177.15 o
   1  29   0    13706.31    12231.48    374.76 o
   3  29   0     7600.05     7503.70    212.37 o
   5  29   0     5796.55     5786.14    163.34 o
   7  29   0     2316.17     2500.65    168.80 o
   0  30   0     2351.98     2823.00    159.50 o
   2  30   0     5068.85     4850.28    156.61 o
   4  30   0     3043.76     2767.80    181.07 o
   6  30   0     2719.64     2557.33    171.32 o
   8  30   0      101.55       68.03    353.00 o
  -1  31   0     2370.91     2274.14    150.96 o
   1  31   0     2322.55     2276.86    179.09 o
   3  31   0    18976.44    17984.49    296.63 o
   5  31   0     9608.48     8934.64    181.04 o
   7  31   0     1282.69     1253.17    252.05 o
   0  32   0    15400.98    16375.87    239.80 o
   2  32   0    30160.03    30198.35    401.56 o
   4  32   0      280.88      345.28    178.20 o
   6  32   0     1426.90     1375.90    406.20 o
   1  33   0     9466.45    10302.55    169.03 o
   3  33   0     3138.58     2660.85    212.41 o
   5  33   0     4774.91     4551.75    446.67 o
   7  33   0      966.77      889.08    352.70 o
   0  34   0      984.96      840.59    193.16 o
   2  34   0     1273.32     1572.17    182.87 o
   4  34   0     7850.08     8129.95    526.27 o
   6  34   0      166.90      128.36    174.55 o
   1  35   0     1172.08     1338.80    162.52 o
   3  35   0     1187.73     1388.71    198.68 o
   5  35   0       41.01       96.26    176.35 o
   2  36   0    15403.78    15528.30    325.84 o
   4  36   0     5513.70     5616.50    184.68 o
   6  36   0      981.87      976.85    262.84 o
   1  37   0    11436.00    11871.03    369.22 o
   3  37   0       37.65      161.85    198.18 o
   5  37   0      242.90      363.49    194.21 o
   0  38   0     5624.87     6160.03    288.31 o
   2  38   0      682.15      595.08    278.46 o
   4  38   0     3681.26     3828.31    186.77 o
   1  39   0     2541.97     2363.74    299.33 o
   3  39   0     1131.47     1079.02    190.99 o
   5  39   0      614.85      590.60    184.12 o
   0  40   0       95.47      362.95    317.99 o
   2  40   0     4126.60     3819.05    316.82 o
   4  40   0      106.24       -2.69    185.57 o
   1  41   0     2845.39     3212.49    299.83 o
   3  41   0     7819.13     8127.81    475.61 o
   0  42   0     1410.86     1517.46    317.58 o
   2  42   0      811.17      717.52    312.31 o
   1  43   0     7361.59     8197.65    324.30 o
   1   1   1   161922.75   137027.31  13659.14 o
   3   1   1     8713.89     8953.10    153.66 o
   5   1   1     3688.28     3366.04     72.96 o
   7   1   1    15314.34    14951.34    287.10 o
   9   1   1     1172.29     1173.66    120.47 o
  11   1   1     2453.44     2654.32    127.83 o
   2   2   1    25792.10    28510.65    452.42 o
   4   2   1     8932.09     9941.00    164.60 o
   6   2   1     4381.23     4854.78    153.17 o
   8   2   1     3420.75     3435.90    107.64 o
  10   2   1     4443.05     5009.95    127.85 o
   1   3   1   143775.69   165388.59   9207.31 o
   3   3   1    12595.05    13851.83    586.76 o
   5   3   1    12331.88    12705.25    422.80 o
   7   3   1     1339.15     1365.11     98.25 o
   9   3   1     3021.29     3460.31    151.01 o
  11   3   1     1416.29     1204.43    147.70 o
   2   4   1    14709.24    15369.33    118.05 o
   4   4   1    24354.93    27204.21    356.87 o
   6   4   1     6280.65     6232.56    101.46 o
   8   4   1     9946.42     9763.17    116.18 o
  10   4   1      175.40      180.17    126.75 o
   1   5   1    32798.01    37364.81    126.22 o
   3   5   1     4703.89     4571.33     69.93 o
   5   5   1    26268.61    27885.18    259.75 o
   7   5   1    11795.64    11566.79    145.36 o
   9   5   1     4838.97     4716.09    117.60 o
  11   5   1      445.80      467.34    187.21 o
   0   6   1     8905.34     6503.02     74.59 o
   2   6   1    41827.16    49103.05    179.62 o
   4   6   1    20650.92    22511.07    221.53 o
   6   6   1    45770.12    46437.63   1261.60 o
   8   6   1     3677.27     3897.84    130.82 o
  10   6   1      740.25      887.20    196.15 o
   1   7   1     9654.76    10629.42    194.60 o
   3   7   1    17506.76    18185.19    480.85 o
   5   7   1     8897.50     8813.92     94.69 o
   7   7   1      803.03      631.35     94.09 o
   9   7   1     3846.98     4172.33    170.06 o
  11   7   1      648.94      478.24    200.69 o
   0   8   1     3264.36     3122.85     94.95 o
   2   8   1     4247.85     4258.97    287.43 o
   4   8   1    48882.88    51845.64    549.82 o
   6   8   1     8325.20     8808.65    133.35 o
   8   8   1    29961.04    30762.74    261.99 o
  10   8   1     1376.98     1343.81    183.60 o
  -1   9   1    73146.54    84770.97   2484.97 o
   1   9   1    27235.68    29577.75    248.34 o
   3   9   1     9983.67    10598.00    193.16 o
   5   9   1    21180.84    21846.03    333.09 o
   7   9   1    17587.16    17442.91    242.15 o
   9   9   1     1473.03     1389.38    167.22 o
   0  10   1    11066.78    10812.76    127.45 o
   2  10   1    42002.37    48604.68    315.61 o
   4  10   1    18370.63    18725.88    237.36 o
   6  10   1    22629.88    21974.35    332.82 o
   8  10   1     1377.84     1218.06    159.63 o
  10  10   1      931.59      913.34    176.62 o
  -1  11   1    11516.91    12204.27    124.45 o
   1  11   1     2585.04     2976.34    122.93 o
   3  11   1    40737.71    45324.91    537.18 o
   5  11   1    26747.00    26089.68    197.15 o
   7  11   1     4328.52     4112.42    201.31 o
   9  11   1      374.97      293.14    169.06 o
  -2  12   1     2324.91     2811.85     68.55 o
   0  12   1    70379.18    82121.09    283.56 o
   2  12   1    11299.20    11634.98    159.29 o
   4  12   1     5861.86     5878.15    141.26 o
   6  12   1      730.85      687.77    128.92 o
   8  12   1      197.14      122.24    153.79 o
  10  12   1      472.56      166.59    200.42 o
  -1  13   1    10918.37     9836.83    107.56 o
   1  13   1     3435.90     4026.36    179.42 o
   3  13   1    11997.55    12507.11    786.41 o
   5  13   1    11284.24    12059.24    152.97 o
   7  13   1     8307.73     8438.33    156.56 o
   9  13   1     4540.98     4511.06    169.07 o
  -2  14   1     1939.02     2416.92    126.02 o
   0  14   1    27387.98    24254.71    181.41 o
   2  14   1     1235.81     1380.74    112.31 o
   4  14   1    10906.43    10883.69    439.82 o
   6  14   1     3565.81     3679.96    138.33 o
   8  14   1     3585.71     3345.81    243.61 o
  10  14   1      474.65      555.69    183.02 o
  -1  15   1    40161.20    42361.14    191.76 o
   1  15   1    69263.95    71701.16   2146.95 o
   3  15   1     6646.06     7254.21    119.39 o
   5  15   1     3142.77     2797.29    126.33 o
   7  15   1     7780.44     7597.80    343.05 o
   9  15   1     3719.53     3634.79    162.24 o
  -2  16   1    52049.29    52600.88    253.29 o
   0  16   1     7654.00     8718.51    131.52 o
   2  16   1    20425.31    23384.66    169.26 o
   4  16   1    12245.46    10829.59    237.47 o
   6  16   1     6062.63     6138.33    143.15 o
   8  16   1     2410.49     2068.85    167.97 o
  10  16   1     3668.37     3500.82    268.26 o
  -3  17   1    11944.28    13158.00    133.70 o
  -1  17   1    15385.39    14045.75    131.47 o
   1  17   1     5178.63     5178.63    110.13 o
   3  17   1     5187.38     5578.71    180.69 o
   5  17   1     1711.32     1581.94    129.99 o
   7  17   1     2754.55     2892.50    148.12 o
   9  17   1      296.12      322.69    174.40 o
  -2  18   1    17330.52    18440.23    126.13 o
   0  18   1     1014.39      938.04    115.79 o
   2  18   1     4860.69     4617.93    117.73 o
   4  18   1     4213.17     4249.33    131.69 o
   6  18   1     2796.49     2815.34    146.93 o
   8  18   1     2982.95     2779.01    155.65 o
  10  18   1     1674.33     1822.67    334.26 o
  -3  19   1     2221.96     2355.64    150.76 o
  -1  19   1     5435.45     4940.13     97.93 o
   1  19   1      665.82      478.44    118.63 o
   3  19   1     5195.18     4649.64    127.78 o
   5  19   1     2211.07     2181.02    135.31 o
   7  19   1     1436.12     1195.00    153.56 o
   9  19   1        0.32      -11.84    163.31 o
  -4  20   1     6378.59     6673.35    122.54 o
  -2  20   1     2314.01     2526.72     74.59 o
   0  20   1    33020.87    31554.94    230.46 o
   2  20   1    11855.98    12150.23    143.81 o
   4  20   1      718.78      715.61    133.10 o
   6  20   1     8687.14     8973.33    171.40 o
   8  20   1    10647.84     9518.65    312.44 o
  -3  21   1    27390.87    27948.71    220.90 o
  -1  21   1    37105.42    39629.98    230.39 o
   1  21   1    40390.96    41989.54    227.32 o
   3  21   1    47950.07    48828.13   1067.05 o
   5  21   1    14108.46    13694.25    179.29 o
   7  21   1      427.89      368.92    160.78 o
   9  21   1     4813.24     4859.45    166.46 o
  -4  22   1     5170.81     5620.99    158.22 o
  -2  22   1    10428.60     9901.59    114.15 o
   0  22   1     7976.31     7313.54    140.19 o
   2  22   1    28447.88    27926.37    288.69 o
   4  22   1     5449.04     5615.47    134.07 o
   6  22   1      209.70      181.94    149.37 o
   8  22   1      569.27      509.53    160.58 o
  -1  23   1     3389.79     3277.94    109.69 o
   1  23   1    18093.89    21268.35    271.47 o
   3  23   1     9314.48    10243.48    522.70 o
   5  23   1     5296.56     4242.29    148.06 o
   7  23   1    10091.38     9813.67    329.10 o
   9  23   1     1470.75     1794.85    305.98 o
  -2  24   1    11236.24    12679.82    135.27 o
   0  24   1     8726.57     9958.68    165.67 o
   2  24   1    21786.39    19657.47    212.39 o
   4  24   1     1223.22     1239.31    145.26 o
   6  24   1     6104.54     5798.73    164.25 o
   8  24   1      737.91      585.25    169.99 o
  -1  25   1     6448.50     5773.49    122.05 o
   1  25   1     3861.70     3773.84    134.86 o
   3  25   1     3654.24     3933.64    283.40 o
   5  25   1     4990.10     5106.10    150.76 o
   7  25   1     1597.47     1434.23    169.66 o
   9  25   1      956.87      929.47    338.23 o
  -2  26   1    18056.46    20113.12    169.59 o
   0  26   1     7429.40     7015.85    155.88 o
   2  26   1    26310.17    24199.38    211.33 o
   4  26   1    10166.18     9874.47    171.05 o
   6  26   1     1446.12     1139.32    168.86 o
   8  26   1      913.47      656.34    167.47 o
  -1  27   1     2598.13     2316.68    134.30 o
   1  27   1    12602.42    12338.81    161.23 o
   3  27   1     6777.55     7052.76    170.24 o
   5  27   1     7281.33     7324.66    164.35 o
   7  27   1     3200.40     3860.88    170.48 o
   0  28   1     3013.03     3266.94    166.65 o
   2  28   1     7277.05     6785.10    156.32 o
   4  28   1      152.71       24.03    159.59 o
   6  28   1     8762.65     8310.75    182.38 o
   8  28   1     1248.67     1450.63    183.45 o
  -1  29   1     1496.33     1535.49    144.06 o
   1  29   1      719.83      808.24    142.63 o
   3  29   1     7907.71     7423.67    557.83 o
   5  29   1     3598.29     3390.69    191.15 o
   7  29   1     1127.19     1102.63    167.81 o
   0  30   1     2702.05     2770.90    171.46 o
   2  30   1     3168.70     3301.57    165.56 o
   4  30   1    13283.82    12235.00    447.07 o
   6  30   1      127.18       41.09    178.37 o
   8  30   1     3280.34     3638.29    341.51 o
   1  31   1     2635.67     2354.10    151.97 o
   3  31   1     5202.60     5631.41    175.39 o
   5  31   1     1870.36     1754.28    184.10 o
   7  31   1      576.22      492.86    180.63 o
   0  32   1      317.80      317.98    172.46 o
   2  32   1    12783.08    11172.01    185.62 o
   4  32   1     6678.47     6264.48    176.14 o
   6  32   1     1683.43     1577.95    176.37 o
   1  33   1     4986.13     5450.10    166.17 o
   3  33   1     1165.53     1218.55    224.18 o
   5  33   1     1890.91     1730.45    171.71 o
   7  33   1     3608.66     4150.73    190.54 o
   2  34   1     4222.87     4321.67    289.99 o
   4  34   1     4114.88     3750.09    171.58 o
   6  34   1     2190.56     1941.11    207.38 o
   1  35   1     3878.77     4071.73    253.25 o
   3  35   1    12620.04    13102.58    568.21 o
   5  35   1     2499.58     2364.38    312.12 o
   0  36   1     2134.33     2024.40    280.92 o
   2  36   1     2757.85     2951.61    190.27 o
   4  36   1      160.72      245.56    194.82 o
   6  36   1      407.54      395.87    188.38 o
   1  37   1     6822.09     7138.94    304.92 o
   3  37   1    10914.51    11075.65    203.83 o
   5  37   1     3896.59     4179.82    368.10 o
   0  38   1      103.01      199.97    308.73 o
   2  38   1      503.79      558.13    189.22 o
   4  38   1      164.43      248.44    240.72 o
   1  39   1     2682.99     2846.74    302.01 o
   3  39   1     1577.68     1595.60    263.28 o
   5  39   1     1074.74     1259.96    187.18 o
   0  40   1     2716.84     3039.28    329.61 o
   2  40   1     8397.66     9545.40    326.73 o
   4  40   1     4183.18     4150.10    193.39 o
   1  41   1     3568.79     3816.14    296.27 o
   3  41   1     1485.96     1414.92    189.50 o
   0  42   1    11400.06    11156.50    332.61 o
   2  42   1     1877.96     1948.53    327.32 o
   1  43   1     2060.01     2197.94    332.60 o
   2   0   2    94151.62   113567.05    939.01 o
   4   0   2    28356.36    30739.96   1152.95 o
   6   0   2    14502.28    13063.46    155.34 o
   8   0   2     9692.40    10751.18    752.34 o
  10   0   2     4618.97     4445.46    178.74 o
   1   1   2    72856.09    88153.70   1061.19 o
   3   1   2     1156.18     1230.09     78.55 o
   5   1   2    15487.41    16735.19    166.61 o
   7   1   2     2424.39     2597.72     99.66 o
   9   1   2     8136.97     8212.04    122.21 o
  11   1   2     1104.08     1181.15    132.61 o
   2   2   2     4691.44     4633.04     80.69 o
   4   2   2    11066.95    11612.30    118.72 o
   6   2   2    11214.12    10833.39    217.03 o
   8   2   2     7760.04     7709.43    272.98 o
  10   2   2     5016.29     4691.45    131.48 o
   1   3   2    26258.43    30490.27    431.05 o
   3   3   2    17050.80    20199.53    414.45 o
   5   3   2      568.18      539.55     74.49 o
   7   3   2     8341.92     8687.97    166.25 o
   9   3   2     3355.75     3613.02    125.61 o
  11   3   2     1477.00     1414.36    145.71 o
   0   4   2   130979.03   108347.82  38899.36 o
   2   4   2    36614.95    40888.04   1652.30 o
   4   4   2     1680.89     1624.77     71.97 o
   6   4   2    14106.71    15393.37    119.44 o
   8   4   2     9862.25     9690.61    210.01 o
  10   4   2      310.73      227.00    167.24 o
   1   5   2    10027.90    11468.21    282.21 o
   3   5   2      589.13      613.07     88.18 o
   5   5   2    25345.91    25726.06    259.80 o
   7   5   2    27603.87    30220.77    347.94 o
   9   5   2     2388.52     2678.41    147.04 o
  11   5   2      192.20      168.39    188.89 o
   0   6   2    17218.76    17746.87    809.17 o
   2   6   2     2765.50     2712.22     93.41 o
   4   6   2    22718.34    24153.93    662.16 o
   6   6   2    14161.49    13398.90    112.52 o
   8   6   2      946.61      981.75    132.27 o
  10   6   2     3190.63     3545.44    349.11 o
   1   7   2    49163.13    54983.61    178.72 o
   3   7   2     5676.99     5822.14     89.75 o
   5   7   2    18784.49    18938.05    465.53 o
   7   7   2     6196.02     6057.48    119.69 o
   9   7   2     3410.10     3421.20    152.23 o
   0   8   2     4466.95     4229.03    102.00 o
   2   8   2    17810.36    19559.48    145.27 o
   4   8   2     5084.86     4941.83     91.79 o
   6   8   2    23239.65    23736.73    324.19 o
   8   8   2     2943.37     2610.80    144.72 o
  10   8   2      221.29      148.61    179.80 o
  -1   9   2    86210.53    86985.45    985.77 o
   1   9   2    14972.85    15851.92    242.18 o
   3   9   2    12367.70    12966.41    261.38 o
   5   9   2     6918.87     7160.60    172.48 o
   7   9   2    10945.69    10676.86    137.43 o
   9   9   2     2729.22     2466.32    211.75 o
   0  10   2    34011.83    37326.48    190.01 o
   2  10   2    20373.21    20806.39    222.24 o
   4  10   2      660.61      577.28    110.93 o
   6  10   2    21066.27    19090.47    491.87 o
   8  10   2      809.31      901.00    166.26 o
  10  10   2      930.44      688.99    188.41 o
  -1  11   2    44341.09    52492.78    643.64 o
   1  11   2    26284.14    30330.10    164.75 o
   3  11   2    21160.44    20551.53    201.76 o
   5  11   2    15714.16    16091.87    165.89 o
   7  11   2     3520.45     3273.19    180.01 o
   9  11   2     1138.67     1307.80    188.77 o
   0  12   2    22617.59    26355.80    185.02 o
   2  12   2     8996.16     7701.94    190.21 o
   4  12   2    35406.48    36181.10    379.73 o
   6  12   2      730.98      612.42    138.54 o
   8  12   2     7719.57     8246.14    166.86 o
  10  12   2     5597.73     6056.19    315.43 o
  -1  13   2    41025.80    41168.41    711.98 o
   1  13   2     7909.34     8528.07    117.42 o
   3  13   2    24118.63    24244.36    174.05 o
   5  13   2     7311.44     6993.34    130.63 o
   7  13   2     5804.96     5399.35    149.27 o
   9  13   2      169.13      240.71    176.62 o
  -2  14   2    31770.26    29035.55    189.66 o
   0  14   2    13308.29    13076.83    148.37 o
   2  14   2    51534.87    57850.98    242.31 o
   4  14   2        2.89      -59.21    120.36 o
   6  14   2    22173.39    21937.31    207.83 o
   8  14   2    17936.25    17744.25    283.52 o
  10  14   2      459.46      583.18    191.58 o
  -1  15   2    29059.16    31064.95    161.77 o
   1  15   2    15464.44    15910.31    575.20 o
   3  15   2    15819.45    16910.43    255.71 o
   5  15   2    18342.39    17981.55    182.36 o
   7  15   2       33.35      -69.76    136.07 o
   9  15   2     1554.08     1464.27    166.04 o
  -2  16   2     1644.60     1696.43    128.04 o
   0  16   2    24506.45    25964.29    193.50 o
   2  16   2      612.95      556.17    116.45 o
   4  16   2     3233.16     3301.40    123.09 o
   6  16   2      546.00      864.63    152.31 o
   8  16   2     7189.33     6785.19    238.01 o
  10  16   2        1.51       48.76    185.49 o
  -1  17   2    19711.79    17708.40    138.54 o
   1  17   2     9353.53     9136.91    119.49 o
   3  17   2    19836.68    17856.15    345.24 o
   5  17   2     5848.56     6016.25    165.10 o
   7  17   2     3341.81     3311.05    151.35 o
   9  17   2     5271.54     4958.03    215.27 o
  -2  18   2    12094.27    11709.58     80.91 o
   0  18   2     3546.80     4146.46    110.50 o
   2  18   2    18832.34    17992.14    164.37 o
   4  18   2      389.09      299.01    127.94 o
   6  18   2      696.58      511.38    153.43 o
   8  18   2     2978.51     2424.36    178.13 o
  10  18   2      447.08      496.10    197.21 o
  -3  19   2      759.95      815.55    145.12 o
  -1  19   2     8331.77     7354.30    109.35 o
   1  19   2    30112.08    29699.42    872.67 o
   3  19   2     4885.65     4931.12    124.83 o
   5  19   2     8286.87     7866.27    150.85 o
   7  19   2     6024.48     5862.97    205.47 o
   9  19   2     2663.81     2813.44    186.41 o
  -2  20   2    27352.50    27367.40    149.02 o
   0  20   2     9425.40     9688.85    144.79 o
   2  20   2    19463.84    20555.73    359.99 o
   4  20   2     3165.48     3227.03    133.07 o
   6  20   2     5916.85     5609.55    140.90 o
   8  20   2      698.12      505.94    164.32 o
  -3  21   2       80.75      -74.78    169.63 o
  -1  21   2    14778.67    14887.32    147.42 o
   1  21   2     7665.06     7957.08    124.44 o
   3  21   2    19157.30    19429.79    185.35 o
   5  21   2    11101.20    10232.79    166.37 o
   7  21   2     7188.86     6581.14    162.92 o
   9  21   2     1497.47     1770.81    188.23 o
  -4  22   2     3967.96     3815.98    151.20 o
  -2  22   2    13281.96    13188.97    117.40 o
   0  22   2    13642.51    13550.98    170.78 o
   2  22   2    17020.04    16039.77    172.60 o
   4  22   2    26958.86    26210.16    760.00 o
   6  22   2      302.85      285.39    156.46 o
   8  22   2      960.84      513.68    225.49 o
  -1  23   2     3701.00     4411.32    109.67 o
   1  23   2     3483.52     3166.66    121.75 o
   3  23   2     5356.82     5028.77    141.33 o
   5  23   2     3444.18     3638.10    280.83 o
   7  23   2      532.46      394.16    175.00 o
   9  23   2      176.17      150.76    191.92 o
  -4  24   2     6607.19     6059.08    181.09 o
   0  24   2     4774.93     5012.26    138.15 o
   2  24   2     7121.38     8062.07    433.01 o
   4  24   2     6058.24     5757.65    149.58 o
   6  24   2    12615.96    13363.26    198.29 o
   8  24   2     2612.02     2230.53    162.54 o
  -1  25   2     4725.61     5193.37    117.68 o
   1  25   2    13824.28    13685.74    737.60 o
   3  25   2     3917.04     4119.77    215.07 o
   5  25   2     2935.79     2595.20    157.45 o
   7  25   2     4181.95     4277.53    174.31 o
   9  25   2     1802.27     1603.42    231.35 o
   0  26   2      313.66      206.65    144.98 o
   2  26   2     5024.20     5572.66    139.29 o
   4  26   2    11026.78    10799.50    534.48 o
   6  26   2     3918.43     3321.81    184.43 o
   8  26   2     2603.91     2331.71    186.03 o
  -1  27   2      974.37     1267.05    131.15 o
   1  27   2     6871.68     7224.81    146.50 o
   3  27   2     5041.80     4234.68    159.21 o
   5  27   2     6733.17     6367.81    574.16 o
   7  27   2      869.10      901.64    177.18 o
   0  28   2     5228.43     5535.82    160.52 o
   2  28   2     2184.98     2386.59    153.91 o
   4  28   2     5941.27     5651.07    164.32 o
   6  28   2     1429.52     1399.01    188.19 o
   8  28   2      235.36      221.79    191.39 o
  -1  29   2     1060.18     1864.92    146.95 o
   1  29   2      236.21      330.44    155.37 o
   3  29   2      553.12      911.36    176.00 o
   5  29   2     3878.89     4064.21    193.24 o
   7  29   2     9036.03     9002.17    283.27 o
   0  30   2     2767.54     2836.01    186.92 o
   2  30   2      661.02      424.58    164.72 o
   4  30   2     2705.10     2462.32    216.13 o
   6  30   2     2132.32     2085.45    181.75 o
   8  30   2     1130.08      955.16    187.63 o
   1  31   2     2344.66     2263.23    155.01 o
   3  31   2    15146.04    14424.22    547.32 o
   5  31   2     4301.76     4152.08    357.31 o
   7  31   2     1378.96     1295.53    192.40 o
   0  32   2      815.74     1046.17    163.38 o
   2  32   2     3785.24     3791.06    175.60 o
   4  32   2     1477.92     1438.64    177.05 o
   6  32   2     4095.08     3959.45    189.59 o
   1  33   2     5248.08     6121.30    158.58 o
   3  33   2     4170.34     4009.22    222.30 o
   5  33   2     3310.37     3118.13    196.28 o
   7  33   2     2077.60     2202.46    191.28 o
   0  34   2     2005.16     2012.79    280.32 o
   2  34   2     1581.19     1541.19    176.33 o
   4  34   2     7309.28     7373.43    181.38 o
   6  34   2     1144.92     1028.63    187.97 o
   1  35   2     1835.95     2080.98    165.42 o
   3  35   2      153.12       39.97    200.62 o
   5  35   2       24.64      166.47    202.25 o
   0  36   2     1362.19     1452.23    291.07 o
   2  36   2    12550.97    12795.94    202.05 o
   4  36   2     5955.35     6423.11    198.38 o
   6  36   2     1175.89     1015.73    197.64 o
   1  37   2     4366.33     4543.74    304.89 o
   3  37   2     1240.42     1230.17    255.41 o
   5  37   2      880.62      519.57    192.60 o
   0  38   2    10995.14    11331.01    318.20 o
   2  38   2     1990.03     2122.71    373.61 o
   4  38   2     3143.56     3125.69    203.03 o
   1  39   2     2358.80     2557.92    316.67 o
   3  39   2     3773.06     4107.12    477.29 o
   0  40   2      185.22      500.50    307.43 o
   2  40   2     2612.22     2637.87    301.24 o
   4  40   2      179.95      325.10    193.17 o
  -1  41   2     1974.80     2276.08    327.48 o
   1  41   2      957.65      748.30    321.63 o
   3  41   2     5019.01     4996.64    303.40 o
   0  42   2     4576.00     4964.75    336.13 o
   2  42   2     1988.47     1919.70    324.78 o
  -1  43   2     6465.25     7182.50    371.69 o
   1  43   2     6396.14     5894.99    336.51 o
   1   1   3    17170.94    17535.48    134.47 o
   3   1   3     3161.50     3370.79     79.49 o
   5   1   3     6694.82     7327.26     87.54 o
   7   1   3    10429.54    10961.65    190.99 o
   9   1   3     5522.85     5731.80    197.34 o
  11   1   3      817.29      774.46    152.19 o
   0   2   3    37921.56    28360.86  12134.19 o
   2   2   3    47822.02    54546.90   1369.03 o
   4   2   3     7919.97     7740.81     97.20 o
   6   2   3      285.33      230.08     93.35 o
   8   2   3     3561.17     3644.68    117.54 o
  10   2   3     6121.11     6822.12    188.72 o
   1   3   3    52946.11    60738.83    899.36 o
   3   3   3     9447.54     8968.77    251.25 o
   5   3   3    11118.52    11156.45    168.06 o
   7   3   3     5528.29     5442.50    143.92 o
   9   3   3      815.09      812.28    125.17 o
   0   4   3     3153.04     3274.49     58.79 o
   2   4   3    22512.72    22279.11    127.78 o
   4   4   3     9742.19    10724.17    192.78 o
   6   4   3    18804.39    20909.40    390.92 o
   8   4   3     2997.66     2831.20    112.26 o
  10   4   3      370.56      472.21    165.16 o
   1   5   3    35329.48    39171.75    409.38 o
   3   5   3    19368.61    22828.98   1117.17 o
   5   5   3     7464.12     8534.80    288.71 o
   7   5   3    10066.20    10723.08    139.47 o
   9   5   3        7.47       63.85    148.30 o
   0   6   3    12179.53    13134.25     77.17 o
   2   6   3    27807.30    28445.11    139.83 o
   4   6   3      395.55      338.20     93.68 o
   6   6   3    15259.74    14922.18    284.98 o
   8   6   3     7981.81     8119.47    138.88 o
  10   6   3      448.38      568.64    153.20 o
   1   7   3    36386.57    43377.02    381.70 o
   3   7   3    31759.59    34641.46    304.21 o
   5   7   3     7855.30     6628.51    103.46 o
   7   7   3       90.51       47.42    120.70 o
   9   7   3     4122.52     4110.90    150.37 o
   0   8   3     3825.89     4182.18     98.89 o
   2   8   3     2737.93     2906.01    106.37 o
   4   8   3    27175.98    25999.16    217.83 o
   6   8   3     3516.23     3230.54    109.12 o
   8   8   3     5576.19     5934.07    135.21 o
  10   8   3     5205.97     5395.72    192.29 o
  -1   9   3    43588.83    47799.77    660.94 o
   1   9   3     4895.73     4993.72    352.18 o
   3   9   3    14566.47    16128.37    332.58 o
   5   9   3    12474.06    11472.65    177.31 o
   7   9   3    15020.79    14850.97    157.96 o
   9   9   3     1102.54      984.34    176.86 o
   0  10   3    13491.84    13842.75    581.12 o
   2  10   3    15274.28    14746.15    525.80 o
   4  10   3     7273.14     6957.12    295.39 o
   6  10   3    13072.52    12405.10    150.23 o
   8  10   3     6978.86     7035.20    167.24 o
  10  10   3      864.24      783.25    193.03 o
  -1  11   3     3775.31     3707.60     82.83 o
   1  11   3     2734.34     3418.65    123.29 o
   3  11   3    11580.71    11681.40    132.94 o
   5  11   3    12359.20    12503.90    237.76 o
   7  11   3     1848.73     1546.17    200.05 o
   9  11   3     3682.24     3855.16    190.28 o
   0  12   3    26457.58    28847.64    190.25 o
   2  12   3     4498.45     4380.77    111.31 o
   4  12   3     7481.97     7058.51    373.48 o
   6  12   3     5394.60     4832.17    137.66 o
   8  12   3      328.64      184.75    176.11 o
  10  12   3     1270.71     1250.05    187.67 o
  -1  13   3    15018.58    15307.37     95.52 o
   1  13   3     7884.77     8570.53    332.49 o
   3  13   3     9325.43    10481.26    481.29 o
   5  13   3     1402.19     1291.55    126.95 o
   7  13   3    15445.57    14338.56    193.35 o
   9  13   3     6364.73     6007.46    179.60 o
  -2  14   3    19883.81    20346.49    176.95 o
   0  14   3     5109.62     5512.84    117.88 o
   2  14   3     9521.97     9773.37    128.20 o
   4  14   3     2367.30     2077.13    121.30 o
   6  14   3     5313.37     4894.99    143.93 o
   8  14   3      865.19      808.31    188.42 o
  10  14   3       62.68       16.98    209.22 o
  -1  15   3    15978.41    18135.38    555.01 o
   1  15   3    72360.23    78564.57    286.78 o
   3  15   3     4750.18     4855.06    125.22 o
   5  15   3    15227.81    14172.62    170.87 o
   7  15   3     9172.34     7821.86    672.72 o
   9  15   3     4731.15     4303.09    191.67 o
  -2  16   3    77369.49    86065.45    360.42 o
   0  16   3     5546.30     6629.48    122.08 o
   2  16   3    51756.14    53414.68    247.65 o
   4  16   3    12006.04    11557.51    309.16 o
   6  16   3     1930.42     2002.20    141.93 o
   8  16   3     4745.23     4847.14    210.66 o
  10  16   3     6642.44     7177.64    197.01 o
  -1  17   3     9888.90     9712.89    107.88 o
   1  17   3     6345.94     6748.27    110.11 o
   3  17   3     6998.27     6838.96    124.74 o
   5  17   3     3486.38     3408.00    129.77 o
   7  17   3     4582.03     4653.65    166.41 o
   9  17   3     1313.38     1268.25    196.50 o
  -2  18   3     1219.36     1057.97    146.40 o
   0  18   3    30110.54    30932.54    215.17 o
   2  18   3     5266.57     4772.48    115.38 o
   4  18   3     6703.69     6474.57    338.86 o
   6  18   3     6757.52     6480.60    229.25 o
   8  18   3     4102.89     4058.80    190.38 o
  10  18   3     3632.96     3611.93    314.14 o
  -3  19   3     2001.77     2318.89    155.44 o
  -1  19   3    14295.67    13860.16    132.28 o
   1  19   3     2488.06     2574.31    110.27 o
   3  19   3     3522.25     3956.48    126.90 o
   5  19   3     4968.16     4443.52    199.39 o
   7  19   3     5440.22     5019.83    171.78 o
   9  19   3      604.54      508.05    194.43 o
  -2  20   3     3201.44     2713.94    179.73 o
   0  20   3     8682.55     7885.98    136.16 o
   2  20   3    16942.28    16048.75    163.53 o
   4  20   3     5811.83     5631.33    143.86 o
   6  20   3    16215.67    16186.51    202.21 o
   8  20   3     7734.11     6963.96    335.64 o
  -3  21   3     5942.09     5902.75    184.90 o
  -1  21   3    36992.20    37537.85    213.02 o
   1  21   3     2806.79     2655.86    116.25 o
   3  21   3    27153.36    27533.18    638.23 o
   5  21   3    13683.06    12475.58    492.45 o
   7  21   3     2848.56     2571.40    176.76 o
   9  21   3     1730.62     1628.46    188.95 o
  -4  22   3     4117.33     4574.13    152.34 o
   0  22   3     3140.56     2833.92    126.00 o
   2  22   3    25267.52    24620.34    202.32 o
   4  22   3     8754.59     8652.70    193.16 o
   6  22   3    10028.17    10130.90    178.64 o
   8  22   3      629.66      521.49    183.68 o
  -3  23   3     1326.72     1373.23    190.16 o
  -1  23   3     9963.23     9548.10    129.33 o
   1  23   3    27514.00    26840.48    199.88 o
   3  23   3    10800.99    11996.29    165.02 o
   5  23   3     9127.80     9197.73    171.36 o
   7  23   3    10658.50     9715.38    268.08 o
   9  23   3      216.73      253.17    192.11 o
  -4  24   3     8313.47     9151.36    187.12 o
   0  24   3     4270.99     3290.86    129.30 o
   2  24   3     7735.82     7934.36    277.35 o
   4  24   3     1059.56      841.81    144.29 o
   6  24   3     3918.47     3847.10    177.33 o
   8  24   3     2046.02     1948.32    183.49 o
  -1  25   3     7732.10     7659.36    128.66 o
   1  25   3     8648.84     9884.31    144.56 o
   3  25   3     3447.26     3118.40    154.58 o
   5  25   3     7303.19     7223.28    250.23 o
   7  25   3     4338.70     4143.00    175.67 o
  -4  26   3      637.53      293.27    187.43 o
   0  26   3      366.84      744.51    123.86 o
   2  26   3    10352.20    10768.81    160.81 o
   4  26   3    12674.36    11817.53    340.94 o
   6  26   3     1826.49     1807.39    174.29 o
   8  26   3     1484.78     1359.16    191.22 o
  -1  27   3    15625.35    15989.68    174.84 o
   1  27   3     2512.66     2583.58    165.87 o
   3  27   3     2491.97     2096.80    157.40 o
   5  27   3     7473.69     7804.10    179.28 o
   7  27   3      908.46      798.67    209.76 o
   0  28   3     1586.03     1663.24    145.85 o
   2  28   3     1932.30     1496.49    154.53 o
   4  28   3      929.94     1000.77    162.94 o
   6  28   3     9428.08     9400.38    214.36 o
   8  28   3     1796.77     1839.98    190.92 o
   1  29   3     4820.08     5190.59    146.81 o
   3  29   3     6012.76     5337.42    170.50 o
   5  29   3     2292.61     2447.28    183.31 o
   7  29   3     5131.37     5237.47    187.24 o
   0  30   3     2558.51     2764.56    245.22 o
   2  30   3     5027.82     4642.53    161.04 o
   4  30   3    12636.57    13181.10    225.34 o
   6  30   3     1452.70     1388.29    192.90 o
   1  31   3    16232.37    16255.84    190.63 o
   3  31   3      255.39      285.87    181.45 o
   5  31   3      446.90      319.76    189.74 o
   7  31   3      256.21      437.29    184.05 o
   0  32   3     3644.18     3098.89    145.16 o
   2  32   3     2262.35     2437.25    173.87 o
   4  32   3     6590.18     6628.78    344.98 o
   6  32   3      948.71      923.71    199.93 o
   1  33   3      973.28      979.60    159.18 o
   3  33   3     1132.33     1040.76    184.08 o
   5  33   3     4689.34     4671.61    189.71 o
   7  33   3     6327.87     5896.93    209.46 o
   0  34   3    13720.54    14062.52    313.61 o
   2  34   3    13570.25    13465.13    199.45 o
   4  34   3     1094.13      761.12    189.87 o
   6  34   3     1592.21     1527.86    269.33 o
   1  35   3      731.71      710.34    161.29 o
   3  35   3    11433.78    12243.29    266.02 o
   5  35   3     3801.13     3669.97    197.46 o
   0  36   3      314.99      204.54    294.28 o
   2  36   3     2027.06     2126.10    186.86 o
   4  36   3      749.65      882.97    198.12 o
   6  36   3     1676.77     1590.73    189.55 o
   1  37   3     3381.88     3443.81    317.77 o
   3  37   3     4733.68     4821.37    473.07 o
   5  37   3      786.30      681.47    339.48 o
   0  38   3     2287.01     2077.58    329.51 o
   2  38   3      331.97      237.72    182.22 o
   4  38   3      276.85       18.14    191.02 o
  -1  39   3     1458.21     1661.83    315.25 o
   1  39   3     7201.48     7512.66    323.93 o
   3  39   3     1912.32     1833.04    266.40 o
   0  40   3     1333.21     1610.38    313.20 o
   2  40   3     4487.73     3893.75    313.46 o
   4  40   3     3226.52     3473.39    225.82 o
  -1  41   3     3378.70     3224.79    335.61 o
   1  41   3     2615.01     2918.76    353.76 o
   3  41   3      908.48      446.62    329.86 o
   0  42   3     3247.05     3813.77    324.65 o
   2  42   3      936.90      972.81    344.29 o
  -1  43   3      441.00      750.67    354.76 o
   1  43   3      677.69      757.36    355.97 o
   0   0   4    58820.72    69748.14    811.35 o
   2   0   4    38712.78    39433.87    262.06 o
   4   0   4     8650.34    10584.30    155.57 o
   6   0   4    30446.84    32613.52    236.18 o
   8   0   4     5276.81     5347.75    171.73 o
  10   0   4     6351.55     6967.58    289.64 o
  -1   1   4    10447.27    11701.67     94.50 o
   1   1   4    21747.20    24227.88    127.14 o
   3   1   4    41276.45    42926.69    166.31 o
   5   1   4     5255.58     4791.43    173.87 o
   7   1   4      356.03      315.38    101.32 o
   9   1   4     4329.25     4429.86    209.02 o
   0   2   4    90792.59   101796.98   3507.85 o
   2   2   4    10449.06    11380.88    124.09 o
   4   2   4     3334.08     3518.04     92.76 o
   6   2   4     3482.08     3756.25     94.32 o
   8   2   4     4732.17     4702.46    160.83 o
  10   2   4     1761.86     1924.82    162.58 o
   1   3   4    49126.17    56712.81    831.50 o
   3   3   4     1955.85     1837.30     90.38 o
   5   3   4     3029.77     2787.70     92.23 o
   7   3   4     3911.64     4111.18    169.90 o
   9   3   4     4879.74     4757.42    171.54 o
   0   4   4    10567.38    11336.40    333.46 o
   2   4   4      879.76      968.91    105.88 o
   4   4   4    18986.46    19598.00    257.40 o
   6   4   4     6572.64     7029.56    222.10 o
   8   4   4     1264.24     1301.77    136.73 o
  10   4   4     1445.29     1311.08    159.36 o
   1   5   4   110669.27   134178.75   1663.46 o
   3   5   4     5646.44     6299.30    104.66 o
   5   5   4     7313.12     7374.03    253.25 o
   7   5   4     4161.03     3583.18    117.64 o
   9   5   4     3116.16     3290.12    156.35 o
   0   6   4    51205.91    55730.30    728.41 o
   2   6   4    29620.61    34710.10   1001.61 o
   4   6   4    23856.01    25547.99   1091.78 o
   6   6   4       80.32        5.21    113.05 o
   8   6   4      936.57     1001.64    140.70 o
  10   6   4     4311.95     4351.75    165.22 o
   1   7   4     8182.38     8534.98    168.88 o
   3   7   4     8575.50     9241.44    128.79 o
   5   7   4     5335.75     5094.44    175.45 o
   7   7   4      700.81      618.07    119.97 o
   9   7   4     2013.39     2249.72    157.50 o
   0   8   4     9581.31    10337.34     92.08 o
   2   8   4    31367.12    33200.26    151.22 o
   4   8   4       72.38      216.33     92.79 o
   6   8   4    14808.50    15072.95    149.95 o
   8   8   4     1752.25     1646.01    143.72 o
  10   8   4     1867.42     1577.77    167.30 o
  -1   9   4    30576.21    35828.27    230.21 o
   1   9   4    17300.63    18961.20    194.65 o
   3   9   4    17272.84    19375.63    198.94 o
   5   9   4     3361.24     3459.12    101.42 o
   7   9   4    12372.52    12740.24    153.32 o
   9   9   4     3381.63     3462.83    158.43 o
   0  10   4    23292.80    24331.23    141.49 o
   2  10   4     8093.63     7930.85    134.25 o
   4  10   4      588.86      543.97     94.77 o
   6  10   4     2179.73     1830.42    111.79 o
   8  10   4     2223.80     1911.21    142.69 o
  10  10   4       47.07       90.38    201.26 o
  -1  11   4     6539.82     6422.90    217.94 o
   1  11   4    11539.72    11896.00    330.32 o
   3  11   4    10497.31    11220.19    134.21 o
   5  11   4    11719.31    12197.62    177.04 o
   7  11   4     3951.69     3926.29    129.23 o
   9  11   4     6479.07     6817.26    189.09 o
   0  12   4     3891.96     4249.89    297.14 o
   2  12   4      734.28      771.27    111.69 o
   4  12   4    20055.86    20956.08    182.00 o
   6  12   4       31.33       -1.15    141.71 o
   8  12   4     1468.16     1045.72    176.02 o
  10  12   4     7140.64     7293.92    201.84 o
  -1  13   4    28059.36    29291.78    192.85 o
   1  13   4     5737.63     5869.11    227.40 o
   3  13   4     9356.40     8827.78    255.68 o
   5  13   4     4630.09     4515.69    130.63 o
   7  13   4     3244.53     3099.09    160.20 o
   9  13   4     1144.22     1081.66    182.61 o
  -2  14   4     2587.77     3289.65    129.50 o
   0  14   4      849.27      661.50     92.96 o
   2  14   4    38059.53    39880.23   1311.53 o
   4  14   4     1836.56     1698.96    125.05 o
   6  14   4     5746.18     5314.70    143.39 o
   8  14   4    17628.90    17584.17    516.84 o
  10  14   4     1279.55     1161.02    206.17 o
  -1  15   4     4312.14     4501.84     75.71 o
   1  15   4     3285.07     3475.86    103.92 o
   3  15   4     2829.45     2697.29    111.88 o
   5  15   4     4704.36     5252.15    132.29 o
   7  15   4     2260.93     2309.98    240.20 o
   9  15   4     1286.06     1444.72    191.75 o
  -2  16   4     2231.10     2719.49    133.15 o
   0  16   4     1668.26     1421.09    103.67 o
   2  16   4     6405.85     6953.74    335.46 o
   4  16   4     7180.37     6569.57    320.36 o
   6  16   4     4154.85     3587.11    209.69 o
   8  16   4     2515.62     2442.49    176.34 o
  10  16   4     1157.75      934.30    195.62 o
  -1  17   4    14603.27    13423.27    121.39 o
   1  17   4      757.62      542.80    102.59 o
   3  17   4    25345.87    24641.75    219.62 o
   5  17   4     1388.79     1213.56    164.75 o
   7  17   4     4365.25     4347.66    164.25 o
   9  17   4     5397.47     5513.43    353.69 o
  -2  18   4    29186.57    31111.35    263.33 o
   0  18   4     3134.29     3019.91     96.13 o
   2  18   4    20398.60    20192.66    211.81 o
   4  18   4     1559.04     1588.09    136.54 o
   6  18   4     7796.80     7649.13    158.50 o
   8  18   4     2127.84     2130.72    208.86 o
  -3  19   4     3746.83     3750.57    150.42 o
  -1  19   4     8852.67     9264.74    109.86 o
   1  19   4    31278.29    32695.82    202.29 o
   3  19   4      645.50      517.98    123.14 o
   5  19   4    12559.63    12539.67    315.15 o
   7  19   4    13355.80    13463.22    206.40 o
   9  19   4     1634.02     1700.56    199.41 o
  -2  20   4    17559.28    15919.02    225.63 o
   0  20   4    31536.63    32060.60    185.24 o
   2  20   4     7118.58     6659.99    250.05 o
   4  20   4     3350.61     3250.97    136.73 o
   6  20   4     7578.99     7054.86    165.25 o
   8  20   4     2978.08     2905.17    172.88 o
  -3  21   4      742.67      487.51    196.89 o
  -1  21   4     7919.69     7131.58    107.65 o
   1  21   4     4704.08     4562.98    111.84 o
   3  21   4     8339.66     9087.92    160.78 o
   5  21   4     1436.58      908.15    144.74 o
   7  21   4     2826.25     2856.87    186.69 o
   9  21   4      258.64      179.10    242.18 o
   0  22   4     3642.10     3924.11    112.53 o
   2  22   4     2811.97     2375.34    136.94 o
   4  22   4     1621.20     1248.42    144.61 o
   6  22   4       80.25     -171.88    171.88 o
   8  22   4      709.86      519.10    184.00 o
  -3  23   4    13040.13    12139.35    212.70 o
  -1  23   4      241.81      -61.51    102.63 o
   1  23   4     6236.89     6425.34    131.54 o
   3  23   4     4514.46     4079.91    301.88 o
   5  23   4     2992.11     2840.72    188.30 o
   7  23   4      101.86       50.32    187.72 o
   9  23   4      125.73       50.23    208.86 o
  -4  24   4     3304.93     3277.67    214.66 o
   0  24   4    27738.21    27828.85    193.01 o
   2  24   4     9343.49     8841.08    164.66 o
   4  24   4     6279.14     5685.83    148.63 o
   6  24   4     9161.89     8917.83    301.28 o
   8  24   4     2143.74     2261.77    199.24 o
  -5  25   4     9270.45     8513.61    182.35 o
  -1  25   4    22645.86    22837.85    187.91 o
   1  25   4     2627.33     2431.46    136.80 o
   3  25   4     3581.23     3855.82    154.73 o
   5  25   4     3430.82     3000.41    212.56 o
   7  25   4    17350.79    18344.81    570.30 o
  -4  26   4      881.94      934.23    232.70 o
   0  26   4      812.96     1124.43    124.74 o
   2  26   4     8967.31     8148.25    152.72 o
   4  26   4     5538.93     5227.04    159.39 o
   6  26   4     4980.86     4198.00    174.00 o
   8  26   4     3259.04     2812.78    248.08 o
  -1  27   4     1241.74     1049.88    118.48 o
   1  27   4     2901.50     2294.76    142.14 o
   3  27   4      207.64      169.37    148.46 o
   5  27   4     1710.31     1626.31    175.89 o
   7  27   4       44.28      -92.69    187.21 o
   0  28   4     1886.31     1987.95    133.17 o
   2  28   4     1576.20     1295.71    159.64 o
   4  28   4      557.87      482.42    169.04 o
   6  28   4     1608.64     1373.65    186.62 o
   8  28   4     1064.44     1233.61    207.44 o
   1  29   4      127.15      265.53    146.79 o
   3  29   4      574.60      639.05    170.85 o
   5  29   4     5026.84     4393.06    183.83 o
   7  29   4     7642.22     7381.98    322.35 o
   0  30   4    12692.10    12464.98    160.24 o
   2  30   4     2205.69     2047.54    175.53 o
   4  30   4     4651.00     4476.43    173.15 o
   6  30   4     2493.05     2627.58    194.61 o
   1  31   4     2991.11     3112.91    157.16 o
   3  31   4     7408.82     7289.96    175.32 o
   5  31   4     7296.52     6730.57    203.18 o
   7  31   4      630.76      610.96    203.36 o
   0  32   4      529.56      720.07    258.87 o
   2  32   4     1956.93     2045.61    175.44 o
   4  32   4     4282.55     3999.71    191.46 o
   6  32   4     1858.58     1809.63    199.20 o
   1  33   4     4318.81     3955.59    216.13 o
   3  33   4     4278.20     4018.26    180.83 o
   5  33   4       14.81       94.33    193.58 o
   0  34   4     1832.18     1819.28    305.18 o
   2  34   4       88.14       37.88    181.21 o
   4  34   4     1917.97     1750.12    190.44 o
   6  34   4     1181.45      987.73    329.55 o
   1  35   4     6681.12     5921.39    302.39 o
   3  35   4      247.56      190.57    191.43 o
   5  35   4       57.48       94.23    190.96 o
   0  36   4     6358.75     6486.47    306.75 o
   2  36   4     2735.46     2728.20    183.42 o
   4  36   4     5004.56     5133.83    195.22 o
  -1  37   4     4610.47     4849.15    327.58 o
   1  37   4     1695.40     2178.15    319.10 o
   3  37   4     2319.77     1950.55    203.99 o
   5  37   4     2493.50     2459.78    195.64 o
   0  38   4    13224.44    13840.33    341.59 o
   2  38   4     4738.70     5054.18    352.42 o
   4  38   4      809.14      748.99    183.74 o
  -1  39   4      465.61      444.57    338.28 o
   1  39   4      301.40      407.64    316.60 o
   3  39   4     3069.11     3369.74    181.47 o
   0  40   4     3205.42     3264.42    330.93 o
   2  40   4     1290.41     1229.65    317.68 o
   4  40   4     1343.74     1521.96    197.63 o
  -1  41   4     4300.12     4892.49    345.32 o
   1  41   4     1005.41      698.02    352.75 o
   3  41   4     1153.09      668.99    320.27 o
   0  42   4     1424.74     1559.33    351.32 o
   2  42   4      900.87      768.65    343.03 o
  -1  43   4     3467.24     3830.09    349.52 o
   1  43   4     1815.55     2072.44    363.17 o
  -1   1   5    15127.03    17147.22    248.72 o
   1   1   5    24857.04    24847.49    611.41 o
   3   1   5       96.20      108.44    110.01 o
   5   1   5      548.73      433.40     96.63 o
   7   1   5     4601.95     5073.66    107.82 o
   9   1   5     6214.28     6249.24    282.89 o
   0   2   5   186762.28   217316.34  12910.36 o
   2   2   5    27194.96    29366.46    306.07 o
   4   2   5    16439.71    16073.49    429.41 o
   6   2   5     1698.43     1243.20    115.93 o
   8   2   5     1699.90     1526.29    140.00 o
  10   2   5     2607.37     2840.06    216.85 o
  -1   3   5    31555.92    32490.67    173.86 o
   1   3   5     9142.31     8596.07     84.14 o
   3   3   5    39896.65    44038.89   1355.96 o
   5   3   5     7029.54     6190.67    179.82 o
   7   3   5     1669.08     1685.17    135.07 o
   9   3   5     2815.96     2963.81    162.83 o
   0   4   5    86270.47   101329.73   3129.09 o
   2   4   5     9986.14     9761.08    109.90 o
   4   4   5      505.48      759.37     91.45 o
   6   4   5    10232.36     9534.81    188.76 o
   8   4   5     5372.75     5464.44    208.63 o
  10   4   5      234.53      194.45    164.63 o
  -1   5   5    61578.84    73099.51    413.87 o
   1   5   5    15401.89    17582.49    151.54 o
   3   5   5    28990.24    29809.40    254.14 o
   5   5   5       78.22        8.01    103.72 o
   7   5   5    10607.00    10815.80    262.45 o
   9   5   5       73.32       69.71    154.92 o
   0   6   5    13798.10    16648.63    104.60 o
   2   6   5     5073.36     5381.84    100.69 o
   4   6   5       77.08       67.95     91.50 o
   6   6   5     1875.98     2010.76    115.29 o
   8   6   5     1569.20     1666.78    144.22 o
  10   6   5      373.54      346.22    158.52 o
   1   7   5     4512.41     3969.83    100.31 o
   3   7   5     2176.81     2116.60    104.57 o
   5   7   5     1600.10     1629.54    100.47 o
   7   7   5     1593.62     1596.67    126.71 o
   9   7   5     3731.33     3761.22    167.29 o
   0   8   5      597.94      814.29    147.81 o
   2   8   5     1514.14     1995.91     94.11 o
   4   8   5    13693.42    14812.64    130.07 o
   6   8   5    12374.93    11646.64    175.79 o
   8   8   5      101.89       40.13    149.86 o
  10   8   5     4736.91     4717.92    168.61 o
  -1   9   5    26573.90    23665.80    212.71 o
   1   9   5    62079.34    65930.27    280.50 o
   3   9   5    19796.49    18887.46    223.53 o
   5   9   5     6055.17     6301.13    111.58 o
   7   9   5       91.57       -2.12    132.93 o
   9   9   5     3450.02     3916.64    166.24 o
   0  10   5     4068.35     3469.13    103.18 o
   2  10   5      271.07      269.73     91.14 o
   4  10   5     2837.76     3244.25     95.31 o
   6  10   5    14037.66    13212.39    307.58 o
   8  10   5    15846.25    15504.72    256.51 o
  10  10   5     1558.95     1611.78    202.99 o
  -1  11   5     3157.12     3203.75    185.40 o
   1  11   5     1969.65     2122.05    111.81 o
   3  11   5     6040.99     6046.75     96.16 o
   5  11   5      663.36      864.80    111.43 o
   7  11   5     2106.63     2040.76    139.24 o
   9  11   5     3992.21     4192.27    206.16 o
   0  12   5     8775.57    10283.52    142.64 o
   2  12   5     2106.06     1909.49    112.09 o
   4  12   5     1369.74     1446.15     99.68 o
   6  12   5     2802.55     2800.51    121.87 o
   8  12   5     2313.94     2386.26    184.89 o
  10  12   5     2615.44     2739.41    214.25 o
  -1  13   5     6370.79     6915.86    215.66 o
   1  13   5    19755.06    23554.01    560.18 o
   3  13   5     4641.34     4454.59    112.70 o
   5  13   5     8778.85     8137.35    147.18 o
   7  13   5     3142.17     3481.01    169.09 o
   9  13   5     3410.23     3645.83    297.33 o
  -2  14   5     1319.86    33834.75    241.22 o
   0  14   5      745.84      547.66     98.83 o
   2  14   5    17876.91    18198.56    162.08 o
   4  14   5     5479.72     5218.89    129.07 o
   6  14   5     3679.53     3687.63    150.81 o
   8  14   5      277.81      209.59    185.10 o
  10  14   5      806.67      809.79    204.02 o
  -1  15   5     2742.20     2714.45    132.26 o
   1  15   5     9567.09     8110.82    151.09 o
   3  15   5     4523.13     4613.69    124.58 o
   5  15   5    11747.13    11336.89    165.72 o
   7  15   5    12256.54    11974.76    214.74 o
   9  15   5     3156.94     3167.09    184.05 o
  -2  16   5    53225.16    47996.90    300.33 o
   0  16   5    52221.16    55872.54    221.63 o
   2  16   5    15045.88    15489.57    315.88 o
   4  16   5    24426.70    24723.39    212.16 o
   6  16   5     3036.07     3418.89    216.21 o
   8  16   5     1801.15     1935.09    193.79 o
  -1  17   5     2727.05     2281.62    304.75 o
   1  17   5    13267.88    13199.71    141.33 o
   3  17   5     5432.73     6206.88    129.06 o
   5  17   5     1132.67      923.33    147.70 o
   7  17   5     7406.81     7066.60    168.41 o
   9  17   5      507.59      647.61    211.27 o
  -2  18   5     1609.07     1487.40    145.48 o
   0  18   5     5557.57     4841.76    100.96 o
   2  18   5     4630.56     4352.71    119.97 o
   4  18   5      375.11      350.98    136.97 o
   6  18   5    10192.95     9950.80    233.53 o
   8  18   5     3010.69     2558.00    184.81 o
  -1  19   5     1620.46     1809.26     86.36 o
   1  19   5     2587.48     2123.93    109.94 o
   3  19   5     1569.96     1404.14    125.80 o
   5  19   5     1183.27     1246.89    151.25 o
   7  19   5     1827.38     1912.18    172.49 o
   9  19   5       21.35       54.82    204.30 o
  -2  20   5      565.15      422.46    211.73 o
   0  20   5    19828.74    20225.71    202.96 o
   2  20   5    32229.02    29896.79    466.54 o
   4  20   5     2306.84     2586.18    138.34 o
   6  20   5     8749.38     8414.14    176.66 o
   8  20   5     1675.52     1759.74    192.39 o
  -3  21   5     2269.15     2316.29    217.43 o
  -1  21   5    24657.07    22764.13    170.04 o
   1  21   5     4051.53     3842.91    181.03 o
   3  21   5    12063.90    11578.53    160.48 o
   5  21   5     5611.43     5693.81    168.77 o
   7  21   5     5341.13     5587.29    186.32 o
   9  21   5     1163.10      924.00    267.89 o
  -2  22   5    27763.99    29435.62    302.91 o
   0  22   5      179.06      322.73    140.95 o
   2  22   5     2052.33     1906.83    131.18 o
   4  22   5      431.80      364.46    153.31 o
   6  22   5    10620.33    10759.40    284.58 o
   8  22   5     4117.55     3897.26    230.29 o
  -3  23   5     2056.46     2477.32    193.10 o
  -1  23   5    15326.72    15629.89    155.16 o
   1  23   5    36185.88    36831.98    802.67 o
   3  23   5    12781.28    12628.89    307.01 o
   5  23   5       20.55     -135.41    164.91 o
   7  23   5     4037.50     3837.30    185.81 o
   9  23   5      100.58       -3.73    223.01 o
  -4  24   5     2244.01     2345.28    203.62 o
   0  24   5     5648.81     5116.83    190.99 o
   2  24   5      864.71      944.17    163.41 o
   4  24   5     5610.44     5040.93    155.95 o
   6  24   5     2244.54     2437.83    243.02 o
   8  24   5     2856.09     2534.61    301.81 o
  -5  25   5     4842.50     5299.08    185.71 o
  -3  25   5      568.77      159.47    213.08 o
  -1  25   5    11641.13    11917.29    148.16 o
   1  25   5     9539.60     9181.58    337.90 o
   3  25   5     2542.20     2104.27    143.51 o
   5  25   5      608.61      552.43    173.14 o
   7  25   5      678.83      993.55    201.43 o
  -4  26   5      388.73      259.85    217.18 o
   0  26   5     6794.15     7250.64    123.96 o
   2  26   5     4424.84     3918.14    146.11 o
   4  26   5     5667.74     5166.58    164.52 o
   6  26   5      667.76      978.85    193.82 o
   8  26   5     7415.76     7311.54    479.72 o
  -1  27   5    21599.80    22785.15    199.91 o
   1  27   5     6890.05     6083.73    137.99 o
   3  27   5     3034.72     2764.28    148.69 o
   5  27   5     4937.53     4866.52    392.02 o
   7  27   5      263.69      128.94    201.78 o
  -4  28   5    10836.80    10957.24    237.33 o
   0  28   5     6840.83     6496.28    135.19 o
   2  28   5    11950.44    11756.61    204.40 o
   4  28   5     1508.49     1008.33    166.44 o
   6  28   5     3130.15     2950.43    248.88 o
   8  28   5     2293.48     2147.33    244.56 o
   1  29   5     8913.61     8833.85    150.36 o
   3  29   5     6565.20     5993.60    204.80 o
   5  29   5     2055.27     1952.24    191.24 o
   7  29   5     2145.67     2159.26    202.09 o
   0  30   5     2662.63     2540.64    139.68 o
   2  30   5     3845.94     3469.25    226.48 o
   4  30   5    10769.84    10677.62    187.57 o
   6  30   5     5727.47     5807.36    379.33 o
  -1  31   5      890.52     1045.89    263.83 o
   1  31   5     3838.30     3508.99    150.48 o
   3  31   5     1647.15     1523.56    172.40 o
   5  31   5      333.65      208.69    202.76 o
   7  31   5      303.42      369.20    204.60 o
   0  32   5     6863.55     6955.96    283.58 o
   2  32   5     1005.05      793.20    164.92 o
   4  32   5     1879.51     1803.10    185.74 o
   6  32   5     3051.75     3051.31    211.36 o
  -1  33   5     3668.97     3733.54    272.85 o
   1  33   5     1436.56     1464.06    157.66 o
   3  33   5      882.90      978.06    186.08 o
   5  33   5      528.70      571.83    195.13 o
   0  34   5    11218.83    11237.37    305.74 o
   2  34   5     3132.95     3057.64    185.37 o
   4  34   5     1431.26     1445.02    195.98 o
   6  34   5      879.98      924.13    219.21 o
  -1  35   5     4018.78     3881.18    300.54 o
   1  35   5     1576.75     1884.30    290.58 o
   3  35   5     5372.93     5579.42    196.97 o
   5  35   5     9366.96    10208.51    215.43 o
   0  36   5      549.42      698.24    334.97 o
   2  36   5      833.87      778.50    179.12 o
   4  36   5     4887.02     5146.59    200.09 o
  -1  37   5     2243.14     2578.63    339.12 o
   1  37   5     4689.69     4513.22    339.32 o
   3  37   5     1566.40     1541.35    187.29 o
   5  37   5      611.56      649.35    203.03 o
   0  38   5       83.07      286.55    319.41 o
   2  38   5      175.18     -169.88    332.26 o
   4  38   5       61.23       56.66    199.91 o
  -1  39   5      760.70      929.39    326.28 o
   1  39   5     6456.29     6693.89    317.97 o
   3  39   5      351.75      425.99    240.61 o
  -2  40   5     6652.12     5885.81    344.67 o
   0  40   5     3368.86     3642.75    358.32 o
   2  40   5     1419.45     1267.96    342.57 o
  -1  41   5     2783.13     2677.84    346.97 o
   1  41   5     1490.50     1434.37    353.28 o
   3  41   5     2522.96     2193.89    297.81 o
  -2  42   5     1923.86     2088.36    370.53 o
   0  42   5     1638.60     2008.89    348.20 o
   2  42   5      953.74      743.94    349.55 o
  -1  43   5      344.45      489.21    380.94 o
  -2   0   6    12688.54    13701.88    113.89 o
   0   0   6   108720.45   123185.62    343.24 o
   2   0   6    15898.89    14882.31    195.06 o
   4   0   6     1617.27     1621.40    166.79 o
   6   0   6    19281.08    20513.28    303.52 o
   8   0   6     9682.42     9706.86    266.94 o
  10   0   6     2640.41     2728.25    319.64 o
  -1   1   6    20382.17    22421.09    351.79 o
   1   1   6     2640.28     2831.23     83.76 o
   3   1   6    20886.18    20825.06    164.38 o
   5   1   6    13063.80    12876.68    291.06 o
   7   1   6     5019.25     5299.30    128.14 o
   9   1   6     4147.67     4603.50    213.39 o
   0   2   6     7067.05     7442.19    103.11 o
   2   2   6    31960.37    34925.30    220.91 o
   4   2   6    11823.46    11557.63    163.48 o
   6   2   6     2507.95     2062.01    120.11 o
   8   2   6     3727.38     4071.54    140.81 o
  10   2   6     1425.90     1202.50    222.76 o
  -1   3   6    11878.55    11082.34    297.00 o
   1   3   6     2035.85     2055.23     96.13 o
   3   3   6    32081.38    33853.77   1348.17 o
   5   3   6     3082.13     3169.34    108.32 o
   7   3   6     2515.16     2511.67    137.59 o
   9   3   6      131.21      176.35    158.39 o
   0   4   6    30993.57    33877.02    676.32 o
   2   4   6     6150.87     6258.81    134.32 o
   4   4   6    16971.68    16450.98    397.91 o
   6   4   6     7159.45     7085.88    119.37 o
   8   4   6     1594.05     1696.02    147.01 o
  10   4   6     3536.75     3788.38    212.81 o
  -1   5   6    10643.55     9269.69    403.22 o
   1   5   6   146814.34   159079.80   1692.23 o
   3   5   6    14095.26    15262.71    231.85 o
   5   5   6    20240.58    19432.08    156.48 o
   7   5   6     5993.59     5766.31    324.63 o
   9   5   6     1239.31     1546.10    160.29 o
   0   6   6    80854.02    97395.38   1936.31 o
   2   6   6     4521.95     4005.42     96.01 o
   4   6   6    10067.19     9119.81    155.90 o
   6   6   6      903.71      644.77    120.98 o
   8   6   6     2462.21     2138.38    151.73 o
  10   6   6     2732.82     3058.13    171.74 o
  -1   7   6    14510.42    14879.69    197.92 o
   1   7   6    24135.96    23754.34   1207.74 o
   3   7   6     2320.55     2287.19     95.57 o
   5   7   6    10608.63    10275.10    610.55 o
   7   7   6       96.81       31.48    136.73 o
   9   7   6     4585.54     4469.39    158.90 o
   0   8   6    12112.03    13687.98    176.90 o
   2   8   6    53724.09    59039.73   1003.98 o
   4   8   6     9951.88    10377.01    345.55 o
   6   8   6      105.95      211.51    122.20 o
   8   8   6     1318.43     1511.02    151.35 o
  10   8   6      112.61       95.05    168.15 o
  -1   9   6     5311.87     5152.68    229.09 o
   1   9   6     8729.87    11065.65    275.69 o
   3   9   6     7606.12     7279.10    115.51 o
   5   9   6    15460.73    14842.80    190.80 o
   7   9   6    15664.59    16204.37    173.28 o
   9   9   6     6631.26     7478.73    174.93 o
   0  10   6    23944.19    24415.37    256.68 o
   2  10   6     6872.97     7574.79     98.76 o
   4  10   6     2960.81     3272.00    102.88 o
   6  10   6     1928.71     1544.40    121.00 o
   8  10   6      142.00      292.08    149.14 o
  10  10   6      125.59      148.54    216.21 o
  -1  11   6     3140.78     3098.05    117.18 o
   1  11   6    16282.40    17844.22    461.93 o
   3  11   6     4458.25     4553.15    100.04 o
   5  11   6     1723.14     1463.15    118.25 o
   7  11   6     2178.00     2223.63    134.04 o
   9  11   6     4985.31     5025.31    229.64 o
   0  12   6    14070.09    15037.78    215.68 o
   2  12   6     6726.84     6009.11    116.25 o
   4  12   6    21105.70    20270.46    164.42 o
   6  12   6     9064.77     8331.64    299.56 o
   8  12   6     1893.40     1658.19    160.87 o
  10  12   6     1854.90     2020.25    216.49 o
  -1  13   6    18772.74    18267.92    162.55 o
   1  13   6    13598.72    13745.23    138.20 o
   3  13   6    16321.56    15791.13    678.04 o
   5  13   6      328.14      295.03    116.78 o
   7  13   6      273.23      249.06    143.21 o
   9  13   6     1117.21     1252.81    205.94 o
  -2  14   6      751.72    10348.46    168.29 o
   0  14   6     3737.51     3851.60    101.79 o
   2  14   6    10225.30     9899.71    131.56 o
   4  14   6     1398.02     1177.01    133.08 o
   6  14   6     9632.18     9115.82    169.43 o
   8  14   6     5846.52     5941.45    193.03 o
  -1  15   6     4951.68     5587.94    185.73 o
   1  15   6    13856.79    15095.96    144.98 o
   3  15   6     1604.93     1604.93    125.30 o
   5  15   6     3162.53     3484.53    148.07 o
   7  15   6       87.78      175.86    169.78 o
   9  15   6     2261.01     2469.50    201.95 o
  -2  16   6     4730.89     5853.43    161.62 o
   0  16   6     4359.94     4276.39     94.61 o
   2  16   6    18574.78    17901.39    237.96 o
   4  16   6      518.52      491.08    140.55 o
   6  16   6     9990.33    10114.96    177.99 o
   8  16   6     1850.29     1710.71    183.34 o
  -1  17   6    29481.90    31570.20    302.37 o
   1  17   6      763.74      593.46    111.72 o
   3  17   6    15898.43    15894.07    221.26 o
   5  17   6    19142.96    19100.76    328.23 o
   7  17   6     6122.12     5965.72    175.81 o
   9  17   6      435.29      418.84    203.77 o
  -2  18   6    11922.55    12823.14    216.04 o
   0  18   6     1774.30     1960.58     97.69 o
   2  18   6      786.61      689.52    145.90 o
   4  18   6     2082.61     1717.44    148.83 o
   6  18   6     5245.94     5050.38    167.21 o
   8  18   6     4116.94     3754.85    201.53 o
  -1  19   6     2823.43     2432.29     87.26 o
   1  19   6    43156.88    42857.23    235.55 o
   3  19   6    32040.53    34136.30    981.59 o
   5  19   6     2994.26     2873.55    159.32 o
   7  19   6     8080.71     7113.00    224.43 o
   9  19   6     1488.95     1447.85    258.32 o
  -2  20   6    10426.80     9342.28    218.39 o
   0  20   6     4274.27     3911.01    162.20 o
   2  20   6     8702.12     8713.62    142.04 o
   4  20   6    16430.90    16133.62    192.60 o
   6  20   6     3807.05     3918.85    172.70 o
   8  20   6     5901.01     5742.73    632.29 o
  -3  21   6     7372.84     8266.49    211.74 o
  -1  21   6     4000.28     3605.13     97.10 o
   1  21   6     6317.36     5835.92    123.27 o
   3  21   6      604.42      677.91    143.79 o
   5  21   6     1806.42     1858.81    166.18 o
   7  21   6     5197.92     5436.32    203.92 o
   9  21   6      831.26      557.20    216.52 o
  -2  22   6     9903.92     9543.09    243.42 o
   0  22   6    16955.72    15856.70    243.84 o
   2  22   6     5985.63     5524.33    140.20 o
   4  22   6     1246.88     1142.21    159.24 o
   6  22   6     2703.17     3301.23    190.41 o
   8  22   6     1172.13      745.49    205.99 o
  -3  23   6     2604.66     2544.48    221.13 o
  -1  23   6     5578.70     5779.26    111.91 o
   1  23   6      517.12      550.85    217.26 o
   3  23   6     2909.60     2739.79    152.51 o
   5  23   6     3839.41     3977.63    183.14 o
   7  23   6       52.06      128.80    199.48 o
  -4  24   6     8234.64     8282.99    208.20 o
   0  24   6    26899.00    26172.29    299.22 o
   2  24   6    38746.77    39615.45    664.76 o
   4  24   6     1056.27      812.71    160.57 o
   6  24   6     2003.88     2034.76    184.20 o
   8  24   6     4509.19     4535.10    208.38 o
  -5  25   6     4394.79     5309.50    201.96 o
  -3  25   6     9212.21     9038.29    238.49 o
  -1  25   6    20541.37    19632.93    155.33 o
   1  25   6     7326.55     7082.71    271.85 o
   3  25   6     6555.72     6517.77    154.57 o
   5  25   6      786.03      730.85    171.21 o
   7  25   6    11139.97    11547.93    401.71 o
  -4  26   6      707.71      531.36    242.13 o
   0  26   6     7892.84     7555.18    200.19 o
   2  26   6     3282.44     3147.83    150.12 o
   4  26   6     5340.66     6021.83    178.53 o
   6  26   6     1655.84     1614.82    196.19 o
   8  26   6      340.68      303.21    203.86 o
  -5  27   6     6338.14     5884.97    250.89 o
  -1  27   6     4708.65     5273.40    112.62 o
   1  27   6    17371.84    15988.03    183.62 o
   3  27   6     2275.93     2014.15    167.23 o
   5  27   6      372.01      492.27    193.26 o
   7  27   6      476.88      380.91    206.77 o
  -4  28   6     1219.00      858.96    261.72 o
   0  28   6     4728.55     4889.29    197.88 o
   2  28   6     2930.63     3020.61    162.12 o
   4  28   6      174.44      -30.64    179.58 o
   6  28   6      684.94      639.03    193.43 o
  -1  29   6    13063.00    12987.13    290.17 o
   1  29   6     5527.35     5424.63    165.68 o
   3  29   6     2592.22     2400.82    172.69 o
   5  29   6     4330.06     4315.14    189.20 o
   7  29   6     4903.93     5374.61    431.25 o
   0  30   6     1576.26     1708.17    143.59 o
   2  30   6      808.26      552.69    172.81 o
   4  30   6     1946.90     1913.07    190.05 o
   6  30   6     2644.16     2372.04    212.80 o
  -1  31   6    13313.11    13173.22    305.29 o
   1  31   6     1080.35     1078.20    163.90 o
   3  31   6     1597.36     1441.71    178.06 o
   5  31   6     9794.43     9679.16    454.81 o
   7  31   6      474.14      370.62    208.30 o
   0  32   6     3363.68     4009.45    279.66 o
   2  32   6     1680.03     1668.70    272.94 o
   4  32   6     3526.42     3581.42    189.42 o
   6  32   6      601.14      428.79    207.91 o
  -1  33   6     2479.97     2470.56    295.99 o
   1  33   6     1123.93     1314.43    169.74 o
   3  33   6     1513.10     1547.29    191.00 o
   5  33   6     1070.22     1268.69    196.60 o
   0  34   6     4823.15     4605.22    306.92 o
   2  34   6     1188.32      917.46    180.50 o
   4  34   6     3228.25     3365.88    226.32 o
   6  34   6     1722.07     1608.78    240.87 o
  -1  35   6     1159.88     1253.53    307.77 o
   1  35   6     2947.26     2775.34    314.95 o
   3  35   6     1993.86     2166.40    191.38 o
   5  35   6      281.07      351.96    214.96 o
   0  36   6     5003.85     5646.76    308.88 o
   2  36   6       51.58      -53.96    231.96 o
   4  36   6     4231.16     4436.69    463.04 o
  -1  37   6     1720.81     1864.26    298.20 o
   1  37   6     2405.40     2397.30    326.55 o
   3  37   6     1648.86     1536.44    197.70 o
   5  37   6     3593.29     4289.57    218.92 o
  -2  38   6       11.43      171.36    349.54 o
   0  38   6     7705.71     7157.53    331.03 o
   2  38   6     2022.27     2030.25    325.84 o
   4  38   6      162.54      264.27    202.27 o
  -1  39   6     3558.87     3899.30    346.87 o
   1  39   6     1609.99     1583.66    338.76 o
   3  39   6     1061.27      972.07    309.02 o
  -2  40   6     1372.83     1479.47    371.83 o
   0  40   6     3765.01     3797.08    344.79 o
   2  40   6       23.26     -224.32    346.59 o
  -1  41   6     3502.90     3335.32    348.15 o
   1  41   6     1659.79     1295.86    378.16 o
  -2  42   6     1040.09     1239.69    389.73 o
   0  42   6     1159.82      634.84    372.90 o
  -1   1   7     8732.88     8967.13    183.40 o
   1   1   7    58827.92    66901.81    725.75 o
   3   1   7    39778.34    42087.63    226.68 o
   5   1   7     1503.65     1366.98    139.02 o
   7   1   7      973.17      915.09    165.23 o
   9   1   7     6581.27     7303.26    319.05 o
  -2   2   7     2505.45     2674.68    129.87 o
   0   2   7    95966.19   108496.11   3014.39 o
   2   2   7    36180.22    37868.09    514.18 o
   4   2   7    57333.83    62870.23    655.84 o
   6   2   7    14789.82    14558.88    473.66 o
   8   2   7      218.08      173.54    198.10 o
  10   2   7     1343.95     1765.19    230.13 o
  -1   3   7    67214.05    68252.32   2633.79 o
   1   3   7     4507.20     4354.92    107.11 o
   3   3   7    12922.72    12175.99    155.06 o
   5   3   7    34811.99    37562.95    754.32 o
   7   3   7     2431.78     2497.50    170.16 o
   9   3   7     8984.63     9597.45    445.25 o
  -2   4   7     9833.18     9405.22    153.90 o
   0   4   7    33027.09    33703.62    931.07 o
   2   4   7    31066.98    33036.16    503.54 o
   4   4   7     3929.66     3437.07    100.21 o
   6   4   7     5786.64     5606.26    198.52 o
   8   4   7    11049.76    12822.82    751.84 o
  10   4   7     1254.41     1188.00    221.44 o
  -1   5   7      935.63      590.39     93.82 o
   1   5   7    18491.63    18000.55    266.38 o
   3   5   7    10666.79    10516.63    181.07 o
   5   5   7     1887.34     1732.38    110.98 o
   7   5   7     6354.20     6210.80    215.72 o
   9   5   7      306.20      445.11    204.03 o
   0   6   7     5258.95     4711.86    145.51 o
   2   6   7    14866.52    13971.73    226.78 o
   4   6   7     1402.97     1863.54     98.01 o
   6   6   7      710.06      610.49    123.46 o
   8   6   7     2092.50     2132.68    157.42 o
  10   6   7     1179.50     1353.28    224.28 o
  -1   7   7    14570.30    14902.58    280.50 o
   1   7   7   126026.86   147637.36   4572.59 o
   3   7   7     1935.30     1266.06     93.15 o
   5   7   7     3406.52     3398.77    210.84 o
   7   7   7      969.70      854.82    135.46 o
   9   7   7       64.83      -30.97    169.05 o
   0   8   7    22166.82    19597.27    290.75 o
   2   8   7    15451.66    16353.10   1052.59 o
   4   8   7    28824.19    28994.41   1607.88 o
   6   8   7    10510.95    11295.52    352.37 o
   8   8   7     5505.19     5579.57    152.18 o
  10   8   7     2887.49     3296.62    175.71 o
  -1   9   7    25458.77    28090.10   1459.38 o
   1   9   7    46566.46    53206.84    227.55 o
   3   9   7    12698.42    13398.22    125.56 o
   5   9   7     4574.14     5307.03    118.65 o
   7   9   7      263.61      110.39    138.32 o
   9   9   7     5958.55     5820.60    169.86 o
   0  10   7    12435.78    12897.57    314.33 o
   2  10   7    21230.55    19660.08    201.74 o
   4  10   7     3778.74     3877.06    103.24 o
   6  10   7     8511.54     8580.54    300.26 o
   8  10   7     2877.77     2892.20    156.68 o
  10  10   7     2878.23     3244.36    181.28 o
  -1  11   7    10000.88     9979.60    348.46 o
   1  11   7      634.57      302.97     87.55 o
   3  11   7    25547.05    27717.08    168.12 o
   5  11   7    15327.77    15268.82    154.10 o
   7  11   7     1144.91      998.45    145.59 o
   9  11   7       76.55      153.85    167.28 o
   0  12   7    20164.34    21766.79    242.82 o
   2  12   7    38312.67    41276.81    306.26 o
   4  12   7     2569.63     2590.51    124.62 o
   6  12   7    10773.87    10694.58    398.99 o
   8  12   7     1921.21     2076.14    155.72 o
  -1  13   7    25744.23    26761.12    488.41 o
   1  13   7     8913.49     9799.23    539.60 o
   3  13   7     6643.21     6247.52    141.15 o
   5  13   7    29372.39    28716.47    201.05 o
   7  13   7     8303.62     7867.12    280.17 o
   9  13   7     4515.48     4595.28    213.07 o
  -2  14   7     3157.83     5839.19    155.48 o
   0  14   7    13000.42    12847.67    218.91 o
   2  14   7     6700.04     6924.67    120.09 o
   4  14   7     6096.13     5676.31    109.45 o
   6  14   7     1121.89     1099.93    139.16 o
   8  14   7     6600.83     6355.74    191.97 o
  -1  15   7    14496.62    15385.65    164.21 o
   1  15   7    13793.67    13850.11    145.31 o
   3  15   7    31337.43    30388.15    220.82 o
   5  15   7     5284.84     5761.45    146.48 o
   7  15   7     5542.31     5283.77    174.40 o
   9  15   7     4780.61     4518.67    451.69 o
  -2  16   7    29320.56    30254.48    270.34 o
   0  16   7     8107.17     8136.07    133.90 o
   2  16   7     1086.28     1130.71    128.20 o
   4  16   7     6368.72     6465.83    143.35 o
   6  16   7     4916.57     4544.18    161.55 o
   8  16   7     2537.81     2575.52    189.30 o
  -1  17   7      908.03      696.42    221.81 o
   1  17   7      180.85       99.86    175.88 o
   3  17   7     6362.77     6344.72    138.94 o
   5  17   7     1712.91     1731.40    163.14 o
   7  17   7     5521.67     6032.22    190.53 o
   9  17   7      199.77      172.59    208.40 o
  -2  18   7    10879.47    11593.65    226.12 o
   0  18   7    31856.08    31817.88    614.77 o
   2  18   7    39285.88    40238.57    244.01 o
   4  18   7    13909.26    13698.86    180.76 o
   6  18   7     5314.31     5360.16    264.18 o
   8  18   7     4006.82     4148.27    277.21 o
  -1  19   7     2887.99     2629.43    153.65 o
   1  19   7     5749.55     5615.14    117.98 o
   3  19   7     5139.00     4860.79    141.49 o
   5  19   7      963.79      881.13    169.07 o
   7  19   7     2882.96     3254.08    187.61 o
   9  19   7      541.20      519.02    211.01 o
  -2  20   7     1211.48     1105.98    231.90 o
   0  20   7     6080.51     6076.21    112.33 o
   2  20   7    25548.38    24726.64    593.36 o
   4  20   7     5318.68     4912.35    158.67 o
   6  20   7     2551.39     2256.59    177.15 o
   8  20   7     1756.01     1862.62    292.74 o
  -3  21   7     6890.12     6585.88    196.49 o
  -1  21   7    31087.29    31108.60    342.46 o
   1  21   7     1019.01      714.23    124.75 o
   3  21   7     7557.41     7080.74    146.76 o
   5  21   7     1432.53     1586.24    165.09 o
   7  21   7     4982.68     5210.52    202.03 o
   9  21   7      998.73      870.78    214.10 o
  -4  22   7    11313.63    11700.11    213.68 o
  -2  22   7    26177.66    27350.50    321.80 o
   0  22   7     4319.49     4206.87    169.66 o
   2  22   7       21.01       88.04    139.83 o
   4  22   7     2892.68     2543.68    245.72 o
   6  22   7      384.09      217.80    182.87 o
   8  22   7     1948.47     1684.06    204.03 o
  -3  23   7     4259.07     4444.78    232.28 o
  -1  23   7    11324.76    10637.46    190.43 o
   1  23   7    36155.97    35639.85    237.45 o
   3  23   7     3851.69     3814.10    156.33 o
   5  23   7     8620.83     9186.79    439.79 o
   7  23   7     5358.33     5026.46    231.46 o
  -4  24   7     7435.33     7938.90    211.40 o
   0  24   7     7829.00     7793.60    338.41 o
   2  24   7      225.41      234.66    144.63 o
   4  24   7     7458.92     6735.15    165.35 o
   6  24   7      778.56      747.53    190.57 o
   8  24   7     5164.70     4752.94    278.11 o
  -5  25   7     3362.88     4423.24    200.19 o
  -3  25   7     3603.28     2949.68    248.59 o
  -1  25   7    13292.56    13048.08    207.40 o
   1  25   7     7453.76     7716.78    143.44 o
   3  25   7     9342.85     8830.06    173.77 o
   5  25   7     3413.81     3228.02    174.33 o
   7  25   7     2074.93     2306.19    205.66 o
  -6  26   7      194.87     1835.32    204.25 o
  -4  26   7     3759.68     3653.05    246.33 o
   0  26   7    17830.07    17427.16    503.34 o
   2  26   7     9232.84     9059.31    165.02 o
   4  26   7     6030.47     6108.03    232.44 o
   6  26   7      597.11      510.45    194.21 o
   8  26   7     3317.90     3187.59    213.54 o
  -5  27   7     3290.16     3920.37    233.31 o
  -3  27   7    12438.21    11495.71    265.34 o
  -1  27   7    15251.77    14574.29    297.88 o
   1  27   7      249.11      155.63    146.93 o
   3  27   7     4859.71     4997.26    160.24 o
   5  27   7     1065.55     1125.63    197.28 o
   7  27   7     1148.09     1448.91    194.63 o
  -4  28   7     5061.18     5431.44    258.94 o
   0  28   7    10153.16     9576.87    145.17 o
   2  28   7    16589.07    15789.29    200.22 o
   4  28   7     1275.90     1330.52    213.41 o
   6  28   7     7046.56     6838.85    196.28 o
  -1  29   7     2447.76     2673.81    248.41 o
   1  29   7     9675.42     8758.29    187.95 o
   3  29   7     8641.47     8611.55    277.00 o
   5  29   7      277.54      234.25    197.91 o
   7  29   7       39.75      227.93    208.97 o
   0  30   7    12703.93    12533.98    519.55 o
   2  30   7     1047.69      808.97    177.21 o
   4  30   7    11587.72    11149.05    198.00 o
   6  30   7     5648.87     5555.99    212.26 o
  -1  31   7     4311.45     4239.49    295.11 o
   1  31   7     2926.77     2877.24    163.28 o
   3  31   7      173.37      222.37    183.16 o
   5  31   7      582.58      587.16    197.95 o
   0  32   7     2483.19     2167.04    284.30 o
   2  32   7     1856.53     1801.17    174.96 o
   4  32   7      893.99      815.66    217.23 o
   6  32   7     2779.81     2793.67    221.19 o
  -1  33   7     4251.33     3860.26    291.70 o
   1  33   7     5069.29     4235.12    629.85 o
   3  33   7     4708.61     4875.06    185.19 o
   5  33   7       99.81       73.51    199.04 o
  -2  34   7     1050.36     1112.62    297.77 o
   0  34   7     4433.43     4474.81    301.22 o
   2  34   7      802.82      661.77    243.71 o
   4  34   7      155.91      223.35    205.01 o
   6  34   7     1894.64     1946.76    218.54 o
  -1  35   7     6389.02     6221.56    334.57 o
   1  35   7     2382.07     2622.71    335.44 o
   3  35   7      646.44      432.56    186.53 o
   5  35   7     9686.99     9967.68   1020.58 o
  -2  36   7      863.09     1145.82    324.07 o
   0  36   7     1786.29     1608.81    345.28 o
   2  36   7     1005.51      710.63    306.70 o
   4  36   7     2975.62     3035.25    198.04 o
  -1  37   7     3173.16     2923.62    330.29 o
   1  37   7     2647.11     2596.45    323.55 o
   3  37   7     1638.44     1554.79    188.53 o
  -2  38   7      744.14     1055.38    350.45 o
   0  38   7     2476.09     2903.10    318.45 o
   2  38   7     1207.09     1061.55    338.71 o
   4  38   7      183.35      210.30    207.30 o
  -1  39   7      319.32      295.63    375.42 o
   1  39   7     5939.18     6190.24    343.65 o
   3  39   7      555.29      629.19    309.52 o
  -2  40   7     5141.36     5493.86    374.30 o
   0  40   7     5218.56     6145.97    369.79 o
   2  40   7      736.76      567.17    372.37 o
  -3  41   7     2122.13     2824.29    376.92 o
  -1  41   7     1024.68     1472.97    374.42 o
   1  41   7      369.25       17.91    386.82 o
   0  42   7     2418.13     2237.19    376.15 o
  -2   0   8     9118.88     9664.94    114.05 o
   0   0   8   151911.83   175339.81   1825.85 o
   2   0   8    58533.94    59906.74    343.63 o
   4   0   8     2856.88     2765.43    176.67 o
   6   0   8    15251.11    15241.35    285.19 o
   8   0   8     3991.58     4508.43    276.18 o
  10   0   8     1754.18     2081.21    353.80 o
  -3   1   8     9382.20     9143.91     90.88 o
  -1   1   8    42440.93    48415.14    900.48 o
   1   1   8     3209.14     3095.14     90.91 o
   3   1   8    10560.11    10377.32    137.65 o
   5   1   8    21280.19    20312.61    502.47 o
   7   1   8    10166.53    10176.08    185.61 o
   9   1   8     2390.65     2544.91    203.23 o
  -2   2   8    10026.90     9122.98    208.64 o
   0   2   8     1960.00     2737.80    177.65 o
   2   2   8    29525.15    32790.59    544.99 o
   4   2   8    18548.28    18907.55    334.69 o
   6   2   8    11117.27    11676.39    261.18 o
   8   2   8     1190.49     1157.03    206.21 o
  10   2   8     4591.28     5205.13    235.02 o
  -1   3   8    16852.43    17473.21    689.64 o
   1   3   8    17896.12    18238.01    101.37 o
   3   3   8    29396.55    27577.50    404.71 o
   5   3   8     5255.88     4503.65    137.89 o
   7   3   8     5698.98     5581.80    170.08 o
   9   3   8     2092.60     1877.05    209.90 o
  -2   4   8     1257.43      920.66    138.68 o
   0   4   8    29758.64    30331.11   1373.10 o
   2   4   8     4017.75     3280.33    171.44 o
   4   4   8    14897.16    13136.01    556.46 o
   6   4   8     1802.76     1623.51    152.53 o
   8   4   8     4545.60     4804.63    202.83 o
  10   4   8     3342.81     3676.25    213.44 o
  -1   5   8      990.46      870.23     89.16 o
   1   5   8    93949.20   101268.72   2889.76 o
   3   5   8    26256.19    26411.51    417.33 o
   5   5   8     5253.08     5155.52    192.32 o
   7   5   8     2227.13     2391.98    238.64 o
   9   5   8     1127.48      944.87    211.77 o
  -2   6   8     6205.05     6038.98    141.01 o
   0   6   8    23374.59    28636.43   1780.03 o
   2   6   8     8229.35     8226.79    167.34 o
   4   6   8    27310.37    28907.24    523.12 o
   6   6   8     8392.50     7722.38    133.47 o
   8   6   8      810.37      802.76    206.85 o
  10   6   8     2133.65     2280.51    224.93 o
  -1   7   8    47738.38    51018.56    201.83 o
   1   7   8     3701.26     3800.14     77.33 o
   3   7   8    13830.05    13625.54    155.98 o
   5   7   8    26709.61    25467.42    907.14 o
   7   7   8      237.97      161.89    143.33 o
   9   7   8     2680.58     2732.11    213.02 o
  -2   8   8     7440.37     7074.18    154.57 o
   0   8   8     5773.10     6254.24     98.57 o
   2   8   8    10946.59    11272.71    396.48 o
   4   8   8     1532.64     1197.04    105.21 o
   6   8   8      319.11      421.46    136.48 o
   8   8   8     2602.14     2736.34    161.03 o
  10   8   8     1493.28     1346.94    217.74 o
  -1   9   8    17427.17    17889.36   1186.66 o
   1   9   8    12439.25    11947.70    231.02 o
   3   9   8    11398.26    10961.51    489.07 o
   5   9   8    19669.76    18691.73    948.79 o
   7   9   8     5094.08     4532.59    149.73 o
   9   9   8     8456.73     8998.09    178.24 o
  -2  10   8     7869.94     7787.38    164.56 o
   0  10   8     4054.38     4248.50     89.93 o
   2  10   8    19245.23    21272.47    651.65 o
   4  10   8      286.83      451.62    114.96 o
   6  10   8      189.30       32.64    127.71 o
   8  10   8     2928.01     3197.68    167.59 o
  -1  11   8    20643.14    20784.71    695.81 o
   1  11   8    47031.12    49566.59    737.91 o
   3  11   8     4754.63     4504.13    103.34 o
   5  11   8    11457.32    11801.30    145.60 o
   7  11   8      722.29     1027.11    143.71 o
   9  11   8      686.71      666.62    175.24 o
   0  12   8    30709.30    30026.77    293.48 o
   2  12   8     4990.81     5240.46    150.66 o
   4  12   8    21494.54    23344.11    173.50 o
   6  12   8     6876.96     7237.00    211.89 o
   8  12   8     2498.92     2279.02    156.60 o
  -1  13   8     6825.47     6677.75    127.77 o
   1  13   8    10086.32    10033.56    204.08 o
   3  13   8    14356.37    14282.97    201.90 o
   5  13   8      875.32     1073.13    122.39 o
   7  13   8     8407.06     8110.74    185.63 o
   9  13   8     2767.38     2565.84    211.37 o
  -2  14   8      996.10     3298.96    140.64 o
   0  14   8    15914.38    16500.61    173.96 o
   2  14   8    72336.60    73184.35    664.49 o
   4  14   8     6053.97     6482.92    160.29 o
   6  14   8     6579.49     6310.71    138.50 o
   8  14   8     3279.39     2849.15    201.90 o
  -1  15   8    13680.59    12416.70    157.15 o
   1  15   8     7166.87     7895.02    269.97 o
   3  15   8     4551.08     4292.08    130.50 o
   5  15   8     1310.22     1282.12    126.31 o
   7  15   8     2241.29     2108.14    177.12 o
   9  15   8      121.22       54.07    201.32 o
  -2  16   8      903.55     1707.52    178.78 o
   0  16   8     4839.62     4414.83    198.72 o
   2  16   8    14522.69    15473.34    165.35 o
   4  16   8     8880.16     9306.17    160.40 o
   6  16   8     3367.86     3356.13    173.52 o
   8  16   8     1135.85     1248.99    201.71 o
  -1  17   8    24723.04    25093.04    209.26 o
   1  17   8    25986.14    26210.21   1341.54 o
   3  17   8     6954.69     5880.37    190.45 o
   5  17   8    11653.72    11258.76    183.44 o
   7  17   8     8315.32     8496.27    194.00 o
   9  17   8      774.47      886.16    217.63 o
  -2  18   8     6698.71     6337.16    241.21 o
   0  18   8    34767.71    34054.19    343.01 o
   2  18   8     2977.31     2640.48    130.51 o
   4  18   8     4225.80     4459.21    192.76 o
   6  18   8     1400.44     1541.57    176.67 o
   8  18   8     4829.37     4508.15    203.18 o
  -3  19   8    15477.66    14699.78    226.01 o
  -1  19   8      752.75      796.18    291.22 o
   1  19   8    45200.64    43227.13    881.61 o
   3  19   8    27100.26    26240.90    228.04 o
   5  19   8     8405.30     8123.62    198.57 o
   7  19   8     7437.95     8111.42    200.16 o
   9  19   8     3884.67     4145.15    231.84 o
  -2  20   8     8073.86     8048.07    249.72 o
   0  20   8     8244.76     8004.47    122.89 o
   2  20   8     5231.47     4798.45    132.18 o
   4  20   8     2446.04     2454.83    158.87 o
   6  20   8     4560.76     4285.35    188.34 o
   8  20   8     6071.37     5503.45    449.24 o
  -3  21   8    18038.11    18013.28    266.04 o
  -1  21   8    10976.83    10015.64    233.94 o
   1  21   8      355.47      316.33    131.97 o
   3  21   8     1036.56     1138.01    147.71 o
   5  21   8     6528.77     7072.36    174.97 o
   7  21   8       89.20       -7.70    203.49 o
  -2  22   8     2759.73     2363.55    259.66 o
   0  22   8    30539.41    31088.12    474.22 o
   2  22   8      290.20      385.94    172.70 o
   4  22   8    13171.36    12108.77    392.51 o
   6  22   8      279.31      347.42    200.21 o
   8  22   8     1498.00     1632.21    206.38 o
  -3  23   8     1827.85     1639.88    230.79 o
  -1  23   8     1362.77     1239.30    218.40 o
   1  23   8     1831.67     1698.99    152.76 o
   3  23   8    17083.82    17643.28    232.28 o
   5  23   8      330.05      212.11    176.82 o
   7  23   8      591.42      478.82    201.55 o
  -4  24   8     5529.13     5970.05    246.50 o
  -2  24   8     4484.68     4136.94    253.51 o
   0  24   8     6097.08     5782.94    124.28 o
   2  24   8    25840.33    24382.96    222.09 o
   4  24   8     1610.60     1461.32    170.46 o
   6  24   8     7673.66     7763.61    192.83 o
   8  24   8     5012.17     5025.89    267.57 o
  -5  25   8     1080.70     2935.27    199.14 o
  -3  25   8     2518.55     2340.18    228.72 o
  -1  25   8     5311.16     5310.35    249.39 o
   1  25   8     6646.09     6279.87    205.34 o
   3  25   8     6850.89     6073.83    156.98 o
   5  25   8     1697.62     1760.53    186.88 o
   7  25   8      435.89      388.70    201.07 o
  -4  26   8     3707.45     3647.86    269.09 o
   0  26   8     3423.47     3044.86    136.52 o
   2  26   8     1759.84     1705.50    172.56 o
   4  26   8     6493.51     6328.31    177.01 o
   6  26   8     4542.94     4656.82    197.29 o
  -5  27   8     2066.08     2568.27    237.10 o
  -3  27   8      442.06       30.65    271.08 o
  -1  27   8     3800.53     3490.86    279.10 o
   1  27   8     5070.54     4985.15    147.01 o
   3  27   8      804.21      633.25    169.43 o
   5  27   8     2081.50     1290.55    260.97 o
   7  27   8      407.23      493.45    216.29 o
  -4  28   8     1532.03     1307.91    269.22 o
  -2  28   8    10010.49     9645.02    267.39 o
   0  28   8    15261.34    14461.10    168.94 o
   2  28   8     6582.39     6561.24    162.62 o
   4  28   8     1077.89      820.84    192.41 o
   6  28   8      508.40      497.87    211.01 o
  -5  29   8     2592.77     3267.65    278.28 o
  -1  29   8     3755.28     3480.90    275.99 o
   1  29   8    18211.82    18624.62    370.75 o
   3  29   8     7800.39     7736.98    178.68 o
   5  29   8     6023.22     4952.76    204.19 o
   7  29   8     6097.26     5902.21    219.86 o
  -4  30   8     2897.03     3017.84    291.31 o
  -2  30   8     2038.00     2170.01    281.87 o
   0  30   8      193.18      128.75    296.41 o
   2  30   8     8715.47     8539.34    206.27 o
   4  30   8      725.91      790.15    196.55 o
   6  30   8      528.43      462.37    216.31 o
  -1  31   8     8337.57     7847.08    283.73 o
   1  31   8       90.09       45.63    174.23 o
   3  31   8     4397.94     3615.63    185.05 o
   5  31   8     5738.00     5783.78    328.21 o
  -2  32   8     5741.97     5586.79    307.58 o
   0  32   8    11421.04    11824.19    312.71 o
   2  32   8     7775.39     7680.98    448.47 o
   4  32   8      663.33      513.88    205.15 o
   6  32   8     1350.25     1178.76    225.64 o
  -1  33   8     4208.65     4539.17    294.94 o
   1  33   8     1032.96      667.47    317.37 o
   3  33   8      382.17      599.63    188.92 o
   5  33   8     3243.11     3366.90    211.86 o
  -2  34   8      787.79     1004.96    325.75 o
   0  34   8     4256.05     3839.77    313.06 o
   2  34   8     1125.16     1033.13    187.47 o
   4  34   8     5044.72     4966.69    196.58 o
  -1  35   8     1111.94     1296.68    322.70 o
   1  35   8     7986.39     7381.49    326.95 o
   3  35   8     2198.96     2283.73    191.08 o
   5  35   8      185.58      210.65    214.77 o
  -2  36   8     7683.77     8337.02    323.50 o
   0  36   8     4033.49     4471.26    323.16 o
   2  36   8     1205.36      878.69    319.98 o
   4  36   8     2307.27     2311.42    208.87 o
  -1  37   8     4129.84     4343.13    341.56 o
   1  37   8     2116.50     2071.21    331.51 o
   3  37   8      477.80      256.10    199.34 o
  -2  38   8     1074.56     1127.29    356.82 o
   0  38   8     5877.60     5856.84    324.01 o
   2  38   8     1084.33      824.97    343.23 o
   4  38   8     1053.80     1462.76    223.09 o
  -3  39   8     1728.11     2020.02    353.53 o
  -1  39   8     3890.29     3619.42    375.88 o
   1  39   8     1806.30     1558.81    373.84 o
   3  39   8     1859.96     1572.09    331.48 o
  -2  40   8     1128.20      779.81    371.47 o
   0  40   8      263.82      214.04    364.50 o
   2  40   8     2760.11     2877.60    374.26 o
  -1  41   8     1534.74     1428.14    388.76 o
   1  41   8     2617.34     2906.63    372.80 o
  -3   1   9    20771.62    21771.72    351.74 o
  -1   1   9     9883.17     9985.57     95.34 o
   1   1   9    41610.16    41829.06    722.91 o
   3   1   9    21020.94    19686.23    176.33 o
   5   1   9     1345.29     1200.26    147.49 o
   7   1   9     3117.68     3144.91    184.90 o
   9   1   9     3628.18     4390.08    296.84 o
  -2   2   9    26028.47    27965.01    193.56 o
   0   2   9    64501.69    66084.37   2876.03 o
   2   2   9     1328.22     1554.02    112.18 o
   4   2   9    27054.44    26895.60    233.95 o
   6   2   9    12842.45    12847.34    642.76 o
   8   2   9     3067.25     2884.59    200.96 o
  10   2   9      248.96      337.35    238.67 o
  -3   3   9     6664.15     6479.59    119.15 o
  -1   3   9    19515.85    17575.25    461.88 o
   1   3   9    13122.80    15963.97    100.74 o
   3   3   9     7557.89     6503.10    123.77 o
   5   3   9    25322.66    24900.71    229.47 o
   7   3   9     4416.33     4819.34    181.06 o
   9   3   9     3743.15     4636.51    237.50 o
  -2   4   9     3622.90     3944.20    105.71 o
   0   4   9    71564.08    74649.55   2235.94 o
   2   4   9    24954.27    26176.15    307.23 o
   4   4   9     3495.26     2892.06    128.63 o
   6   4   9     1383.97     1655.16    153.21 o
   8   4   9    10493.80    11423.91    224.94 o
  -1   5   9    18328.81    18842.30    248.03 o
   1   5   9     1837.14     2069.62    101.06 o
   3   5   9     2058.11     2260.27    126.69 o
   5   5   9     4909.51     4329.87    140.79 o
   7   5   9     4337.86     4639.59    293.36 o
   9   5   9     2050.45     1984.43    212.97 o
  -2   6   9    11597.37    11601.99    165.79 o
   0   6   9     1804.52     2252.82     93.47 o
   2   6   9    29172.73    29278.48    240.73 o
   4   6   9     3108.79     3051.18    134.93 o
   6   6   9     5420.59     5067.11    169.84 o
   8   6   9     5613.25     5567.35    216.39 o
  -1   7   9     1775.05     1629.63    126.45 o
   1   7   9    45756.38    41836.18   1398.75 o
   3   7   9    18127.44    18586.42    227.12 o
   5   7   9    13338.00    13203.92   1158.18 o
   7   7   9     1889.51     2082.33    182.01 o
   9   7   9     1355.04     1425.23    230.66 o
  -2   8   9    19047.59    22067.70    223.62 o
   0   8   9    15542.71    17138.94    392.08 o
   2   8   9     8427.63     8823.14    215.45 o
   4   8   9    32539.25    32075.70    244.86 o
   6   8   9     9947.89     9732.60    269.39 o
   8   8   9    11935.59    11895.57    721.27 o
  -1   9   9     5059.00     5315.84    531.95 o
   1   9   9    33066.42    33674.17   1757.98 o
   3   9   9     3611.58     3169.87    243.86 o
   5   9   9     7785.63     8297.91    408.19 o
   7   9   9     5406.62     5663.76    150.41 o
   9   9   9     6834.45     7105.91    216.99 o
  -2  10   9     8617.10     8437.72    172.41 o
   0  10   9     1350.14     1875.83     90.14 o
   2  10   9    67284.20    68644.21   2328.83 o
   4  10   9    15974.21    16626.81    254.79 o
   6  10   9     2596.26     2382.99    127.93 o
   8  10   9      407.44      528.49    160.14 o
  -1  11   9    54352.41    49353.39   2201.74 o
   1  11   9    10077.64    10422.09    278.24 o
   3  11   9    37055.67    38412.95    387.35 o
   5  11   9     5990.03     6343.04    127.26 o
   7  11   9     1127.59     1213.49    182.95 o
   9  11   9     2433.47     2628.21    219.79 o
  -2  12   9     3003.03     3406.65    171.35 o
   0  12   9    17653.83    19496.79    184.01 o
   2  12   9    21405.53    21566.57    287.40 o
   4  12   9     6341.52     6705.35    181.92 o
   6  12   9     9403.76     8892.12    144.16 o
   8  12   9     1389.95     1345.36    168.59 o
  -1  13   9    23036.46    19863.58    260.43 o
   1  13   9    21047.24    20954.63    171.70 o
   3  13   9    16017.07    14482.66    165.90 o
   5  13   9     4933.14     4987.59    176.54 o
   7  13   9     4200.39     4558.88    156.99 o
   9  13   9     2929.67     3100.89    183.56 o
  -2  14   9      741.02     3722.11   1754.50 o
   0  14   9    27202.83    26728.79    932.97 o
   2  14   9       73.26      147.93    102.16 o
   4  14   9     2244.11     2234.45    113.88 o
   6  14   9     1989.30     1974.67    140.11 o
   8  14   9     7893.63     7462.82    164.36 o
  -1  15   9     3739.51     3929.61    144.67 o
   1  15   9    16654.26    16317.40    250.07 o
   3  15   9    33714.64    30119.33    263.65 o
   5  15   9      938.71      748.77    134.88 o
   7  15   9     4204.85     3976.49    157.39 o
   9  15   9     3540.78     4173.30    486.07 o
  -2  16   9    42508.84    40086.28   1652.87 o
   0  16   9    20577.29    20469.85    274.98 o
   2  16   9     4152.12     3391.16    194.63 o
   4  16   9      583.55      444.83    156.63 o
   6  16   9     6964.70     6763.23    173.86 o
   8  16   9      297.68      247.80    193.75 o
  -1  17   9     3507.69     3133.40    174.16 o
   1  17   9     8591.94     8883.08    212.90 o
   3  17   9     7502.68     7140.41    144.98 o
   5  17   9     3083.38     3271.44    171.46 o
   7  17   9     2343.34     2045.59    190.65 o
   9  17   9      216.93      328.12    219.21 o
  -2  18   9     5346.98     5757.77    162.83 o
   0  18   9     5870.59     5259.60    211.26 o
   2  18   9    14002.35    13523.69    164.15 o
   4  18   9     6491.46     5869.66    156.58 o
   6  18   9     2075.47     2141.03    192.22 o
   8  18   9     2661.38     2464.61    270.76 o
  -1  19   9     4186.01     4398.81    277.28 o
   1  19   9     5919.14     5947.39    130.05 o
   3  19   9      443.09      390.09    144.80 o
   5  19   9     1288.23     1496.49    160.72 o
   7  19   9     1485.68     1591.65    194.47 o
  -2  20   9     8661.76     8010.74    289.04 o
   0  20   9     3382.43     3777.23    219.61 o
   2  20   9     7358.62     7089.47    251.98 o
   4  20   9     4306.44     3442.55    167.60 o
   6  20   9     8430.23     7888.91    201.04 o
   8  20   9     4246.98     4545.22    261.06 o
  -3  21   9    16869.64    15264.59    259.99 o
  -1  21   9    27614.00    27956.57    340.25 o
   1  21   9      851.59      674.42    134.90 o
   3  21   9     3651.19     3302.49    155.35 o
   5  21   9     7739.89     7760.64    175.08 o
   7  21   9      327.39      138.33    206.21 o
  -4  22   9     6130.74     6467.35    205.40 o
  -2  22   9    19911.37    18479.67    209.86 o
   0  22   9     1609.40     1799.28    233.86 o
   2  22   9    10655.70    10013.98    188.46 o
   4  22   9     4364.64     4214.79    230.60 o
   6  22   9     3417.37     3432.48    275.63 o
   8  22   9      449.89      518.52    220.40 o
  -3  23   9     2841.32     3052.71    202.52 o
  -1  23   9      262.83      294.10    251.48 o
   1  23   9    12282.58    11667.66    159.32 o
   3  23   9     1496.47     1243.84    162.41 o
   5  23   9     5033.20     5100.64    187.12 o
   7  23   9     9646.49    10344.60    530.46 o
  -4  24   9     3324.21     3696.99    214.60 o
  -2  24   9    10768.34    11215.50    191.17 o
   0  24   9     4191.24     3927.49    251.60 o
   2  24   9      974.96      981.10    157.55 o
   4  24   9     2294.21     2191.17    175.63 o
   6  24   9     3395.66     2714.16    205.78 o
   8  24   9     1714.48     1686.10    230.15 o
  -5  25   9     2940.16     5249.18    204.27 o
  -3  25   9     2752.21     2592.45    261.62 o
  -1  25   9     5519.13     5775.80    249.64 o
   1  25   9     2276.57     2274.02    222.08 o
   3  25   9     8167.14     8041.91    283.81 o
   5  25   9     8880.27     8452.19    191.61 o
   7  25   9     6374.66     6810.59    216.71 o
  -6  26   9      714.67     2956.71    232.23 o
  -4  26   9     2726.17     2693.26    269.76 o
  -2  26   9     2513.27     3023.95    252.87 o
   0  26   9     7253.75     7111.33    287.71 o
   2  26   9    11654.08    11190.19    217.67 o
   4  26   9    10891.65    10613.85    194.33 o
   6  26   9     1367.98     1236.98    199.84 o
  -5  27   9     1176.39     1574.09    259.47 o
  -3  27   9     9203.40     8863.83    309.50 o
  -1  27   9    23902.21    23565.64    359.61 o
   1  27   9     1127.25     1248.48    158.85 o
   3  27   9     3580.89     3541.23    169.68 o
   5  27   9     2100.32     1662.28    247.12 o
   7  27   9     1401.47     1572.21    226.08 o
  -6  28   9     7042.14     8302.73    245.30 o
  -4  28   9     6945.57     6830.92    277.41 o
  -2  28   9     2878.44     2747.37    268.49 o
   0  28   9     1936.18     2030.61    142.68 o
   2  28   9     5201.75     5176.63    172.76 o
   4  28   9      484.72      476.06    195.78 o
   6  28   9     5831.88     6157.16    353.98 o
  -5  29   9     2333.98     2448.38    289.24 o
  -1  29   9     8338.69     8241.87    271.89 o
   1  29   9     4866.70     4553.07    167.76 o
   3  29   9     4392.08     4646.51    185.43 o
   5  29   9      557.86      571.64    207.86 o
  -4  30   9      816.32       68.26    326.61 o
  -2  30   9     1997.89     2044.87    298.74 o
   0  30   9    12460.50    11990.00    305.55 o
   2  30   9     5236.62     5181.18    170.61 o
   4  30   9     8686.26     9535.31    285.36 o
   6  30   9     3004.21     2827.03    221.10 o
  -1  31   9     6269.17     6308.33    300.83 o
   1  31   9     5185.57     5467.56    267.17 o
   3  31   9      337.12      593.89    193.98 o
   5  31   9     1643.49     1699.60    206.18 o
  -2  32   9     9617.45     9718.84    302.66 o
   0  32   9      839.71     1000.96    320.69 o
   2  32   9     4988.99     4967.26    176.71 o
   4  32   9     2253.36     2199.12    208.39 o
   6  32   9     3068.36     2951.09    276.27 o
  -1  33   9     7071.77     6666.88    298.79 o
   1  33   9     6242.43     5570.07    311.24 o
   3  33   9     1589.81     2035.79    382.68 o
   5  33   9     2356.00     2910.75    215.07 o
  -2  34   9     2056.73     1534.23    324.52 o
   0  34   9     2043.56     1664.81    335.94 o
   2  34   9     2115.17     2298.56    179.33 o
   4  34   9      205.23      244.00    211.35 o
  -3  35   9     1473.81     1357.17    351.23 o
  -1  35   9     5978.49     5432.47    321.45 o
   1  35   9     3354.55     2842.15    313.94 o
   3  35   9      287.64      205.65    195.46 o
   5  35   9     4475.33     4781.26    232.01 o
  -2  36   9      213.10      255.27    343.79 o
   0  36   9     2801.65     3105.72    351.23 o
   2  36   9     2784.33     2851.66    328.58 o
   4  36   9      305.74      544.95    304.51 o
  -3  37   9      945.47     1317.29    381.19 o
  -1  37   9     1137.83      891.35    343.28 o
   1  37   9      529.83      398.80    342.95 o
   3  37   9     1015.19     1225.15    203.19 o
  -2  38   9      160.86      181.92    354.61 o
   0  38   9     1989.40     1863.62    365.29 o
   2  38   9      670.11     1023.25    338.86 o
  -3  39   9      385.70      689.72    379.55 o
  -1  39   9     1069.64      923.51    354.71 o
   1  39   9     6296.10     6013.16    374.49 o
  -2  40   9     1397.52     1496.07    395.25 o
   0  40   9     4679.46     4871.46    376.36 o
   2  40   9     1599.61     2053.70    324.69 o
  -1  41   9     1845.63     1882.79    395.82 o
  -4   0  10    40990.86    39593.07    193.64 o
  -2   0  10    32239.30    39635.13    214.32 o
   0   0  10    66937.12    68462.18    336.96 o
   2   0  10    36130.11    33615.53    284.08 o
   4   0  10    15041.30    12461.04    236.46 o
   6   0  10     7874.32     7798.51    244.70 o
   8   0  10     8132.13     8814.94    290.92 o
  -3   1  10    21631.13    22131.68    340.23 o
  -1   1  10    31687.09    32263.86    322.33 o
   1   1  10    40111.16    42418.38    439.67 o
   3   1  10     1386.77      970.95    117.83 o
   5   1  10     2436.30     2007.56    147.48 o
   7   1  10     4966.07     5042.23    192.48 o
   9   1  10     4777.48     5176.69    228.01 o
  -2   2  10    29830.71    29412.59    132.83 o
   0   2  10    12093.98    13389.40    415.35 o
   2   2  10     5555.23     4510.98    143.69 o
   4   2  10    10526.99    10449.64    159.41 o
   6   2  10     9172.55     8332.31    173.34 o
   8   2  10      296.13      243.64    207.02 o
  -3   3  10    18263.90    19510.87    173.58 o
  -1   3  10     3790.90     4051.80    165.51 o
   1   3  10     5401.80     5539.99    154.65 o
   3   3  10     8316.49     8579.53    135.43 o
   5   3  10     4154.72     4195.28    155.94 o
   7   3  10     4209.53     3847.01    191.73 o
   9   3  10      331.96      327.87    247.27 o
  -2   4  10     5039.20     4433.71    117.87 o
   0   4  10     6584.12     6054.22     85.71 o
   2   4  10     4263.02     3731.00    111.92 o
   4   4  10    20420.94    20215.47   1354.58 o
   6   4  10     2934.71     2560.07    167.77 o
   8   4  10      926.63     1121.72    219.37 o
  -3   5  10     8798.62     9552.40    148.83 o
  -1   5  10     8723.19     9947.41    283.10 o
   1   5  10    32289.85    37108.17    660.78 o
   3   5  10     9678.01     9381.56    321.96 o
   5   5  10     3498.51     2992.34    194.30 o
   7   5  10     4091.34     3875.74    185.47 o
   9   5  10     3219.37     3143.26    232.69 o
  -2   6  10     7127.49     6242.49     70.12 o
   0   6  10    13020.15    16283.09    411.85 o
   2   6  10     3973.22     4017.28    113.45 o
   4   6  10     7888.44     7922.17    461.73 o
   6   6  10     3505.42     3617.90    169.62 o
   8   6  10     2212.20     2208.99    208.28 o
  -3   7  10    10027.09     9819.13    163.93 o
  -1   7  10    44081.04    44397.51    568.77 o
   1   7  10     1620.70     2643.90    294.87 o
   3   7  10     6998.58     7056.13    133.81 o
   5   7  10    20628.67    20620.01   1007.01 o
   7   7  10     4916.15     5160.07    452.86 o
   9   7  10     1507.49     1210.93    239.24 o
  -2   8  10     9451.45     9324.36    167.51 o
   0   8  10     5129.31     5933.60    133.39 o
   2   8  10    11134.22    10416.89    143.72 o
   4   8  10      206.17      197.05    143.86 o
   6   8  10     4264.79     4854.10    393.59 o
   8   8  10      585.97      480.24    208.78 o
  -3   9  10     3186.42     2724.35    161.12 o
  -1   9  10    16843.55    15882.91    289.92 o
   1   9  10     6654.94     7560.17     84.83 o
   3   9  10     6634.51     7285.95    270.52 o
   5   9  10     6747.75     6903.37    667.20 o
   7   9  10     1834.66     1900.92    199.85 o
   9   9  10     5072.13     5490.76    236.11 o
  -2  10  10    16754.29    18029.96    220.50 o
   0  10  10     6549.22     5013.34    141.29 o
   2  10  10    10687.19     9757.58    591.21 o
   4  10  10     3163.40     3588.09    238.20 o
   6  10  10     6155.58     5916.29    323.68 o
   8  10  10     4001.53     4349.14    213.22 o
  -1  11  10     5283.87     6496.61    699.89 o
   1  11  10    15314.07    13846.73    514.97 o
   3  11  10     7891.26     8437.21    149.62 o
   5  11  10     4123.04     4128.05    166.91 o
   7  11  10     1311.41     1229.36    202.88 o
   9  11  10     1703.46     1507.02    227.43 o
  -2  12  10    29053.01    30711.86    287.88 o
   0  12  10     1737.92     1820.97     90.22 o
   2  12  10     4553.20     4977.04    215.92 o
   4  12  10    13881.34    12040.01    392.64 o
   6  12  10     8476.88     8168.75    316.66 o
   8  12  10     2827.87     3038.26    285.89 o
  -1  13  10      787.37     1166.40    129.87 o
   1  13  10     3989.14     3587.72    114.97 o
   3  13  10     9807.32    10070.35    161.48 o
   5  13  10     4840.61     4314.25    130.23 o
   7  13  10     7377.08     6859.63    164.25 o
   9  13  10     2955.03     2553.54    225.35 o
  -2  14  10     8558.71     9361.99    159.05 o
   0  14  10     2754.15     2876.85    222.60 o
   2  14  10    53917.49    51067.96    282.18 o
   4  14  10     9316.28     8551.03    138.98 o
   6  14  10     1623.31     2104.67    145.21 o
   8  14  10     2979.74     3180.96    176.90 o
  -1  15  10    27977.60    28018.89    306.21 o
   1  15  10    17959.41    17173.57    259.05 o
   3  15  10    18467.09    17694.82    203.32 o
   5  15  10     1581.46     1398.35    130.43 o
   7  15  10      665.97      444.50    160.54 o
   9  15  10      862.39      802.63    304.53 o
  -2  16  10     1628.70     1794.34    254.31 o
   0  16  10     3185.63     2366.47    204.77 o
   2  16  10     1660.62     1644.66    200.69 o
   4  16  10    12236.46    11951.84    247.83 o
   6  16  10      299.94      229.91    151.94 o
   8  16  10     1228.21     1185.05    212.03 o
  -1  17  10     5086.39     5059.47    158.62 o
   1  17  10     3633.81     3599.30    193.97 o
   3  17  10     5256.88     5494.09    141.11 o
   5  17  10     7710.89     6953.59    164.35 o
   7  17  10     1848.12     1699.42    189.12 o
  -2  18  10    16752.70    16063.72    194.73 o
   0  18  10    29163.61    31690.50    350.21 o
   2  18  10     7986.01     7136.61    261.05 o
   4  18  10     2871.98     2890.50    320.46 o
   6  18  10      645.36      403.26    191.20 o
   8  18  10     2833.52     2895.61    300.05 o
  -3  19  10    15885.21    15546.23    250.70 o
  -1  19  10     4269.87     3449.51    182.73 o
   1  19  10    11814.46    11985.07    250.19 o
   3  19  10     1548.65     1637.90    147.42 o
   5  19  10     2704.52     2911.44    175.82 o
   7  19  10    10638.18    10690.83    211.84 o
  -2  20  10    10199.95    11006.15    178.60 o
   0  20  10      858.59      702.58    230.61 o
   2  20  10     4575.25     4173.34    143.72 o
   4  20  10     2172.35     1903.19    160.28 o
   6  20  10     8382.67     8286.68    275.02 o
   8  20  10     1441.59     1508.10    199.66 o
  -3  21  10     1295.17     1756.81    219.75 o
  -1  21  10     8644.99     8518.08    174.65 o
   1  21  10     2889.93     2904.16    216.55 o
   3  21  10     3555.31     3603.43    161.90 o
   5  21  10    10020.33     9712.93    263.87 o
   7  21  10     4822.41     4620.90    202.43 o
  -4  22  10     1786.38     3509.99    213.22 o
  -2  22  10      739.16      584.29    207.86 o
   0  22  10     5813.82     5550.28    251.73 o
   2  22  10     1367.92     1202.29    152.22 o
   4  22  10    14155.84    13899.76    503.49 o
   6  22  10     3064.29     2650.24    203.18 o
   8  22  10     1545.63     1283.11    219.63 o
  -3  23  10    11704.12    13421.18    286.86 o
  -1  23  10      627.51      648.63    254.58 o
   1  23  10      436.25      141.43    270.24 o
   3  23  10    12400.74    11080.34    282.39 o
   5  23  10     1353.21     1121.68    195.41 o
   7  23  10      447.91      599.68    217.99 o
  -4  24  10     4861.73     5410.02    243.13 o
  -2  24  10     5151.40     5414.26    247.43 o
   0  24  10      359.36      254.13    270.21 o
   2  24  10     5404.75     5170.44    171.51 o
   4  24  10     1503.73     1549.91    218.51 o
   6  24  10     7491.94     6619.00    200.56 o
  -5  25  10      882.02     2794.18    244.79 o
  -1  25  10     6994.22     6791.52    271.30 o
   1  25  10      608.01      669.31    154.15 o
   3  25  10     4626.06     4282.47    173.95 o
   5  25  10     8558.80     9013.58    199.34 o
   7  25  10      956.47     1137.16    213.99 o
  -6  26  10      380.94     2997.75    238.15 o
  -4  26  10     3617.58     3549.64    271.39 o
  -2  26  10     4645.67     4573.11    256.31 o
   0  26  10     7081.77     6774.45    281.27 o
   2  26  10     4465.94     4416.94    152.90 o
   4  26  10     2792.39     2528.10    233.02 o
   6  26  10     2261.11     2360.77    207.89 o
  -5  27  10     1279.78     1964.11    266.25 o
  -3  27  10      679.94      622.59    303.27 o
  -1  27  10     1361.88     1147.99    263.40 o
   1  27  10     3246.31     3273.68    158.78 o
   3  27  10     1737.62     2111.92    173.18 o
   5  27  10     1714.19     1447.20    204.15 o
   7  27  10     1992.74     1977.91    229.82 o
  -6  28  10      193.62     1898.13    265.71 o
  -4  28  10     1154.33      809.31    275.74 o
  -2  28  10     7639.65     7850.50    275.92 o
   0  28  10     4526.19     4715.67    296.91 o
   2  28  10     2753.41     2738.48    173.67 o
   4  28  10       91.98      124.85    194.46 o
   6  28  10       81.75      155.30    229.11 o
  -5  29  10     4433.89     4886.46    305.57 o
  -3  29  10     4455.12     4364.06    277.19 o
  -1  29  10     1396.42     1469.73    278.24 o
   1  29  10     3254.81     3291.34    292.16 o
   3  29  10     5773.76     5142.44    181.19 o
   5  29  10      605.38      549.97    210.03 o
  -4  30  10      693.15       28.07    306.33 o
  -2  30  10     1184.70     1339.15    304.97 o
   0  30  10     1606.98     1445.29    309.98 o
   2  30  10     2670.03     2905.98    189.59 o
   4  30  10     1933.77     1995.88    199.00 o
   6  30  10      546.75      694.71    217.31 o
  -5  31  10      416.91      200.20    336.05 o
  -3  31  10     2660.21     2389.90    293.29 o
  -1  31  10     5033.04     4761.98    312.67 o
   1  31  10     3504.50     3348.52    324.49 o
   3  31  10     2634.28     2633.06    187.78 o
   5  31  10     2565.75     2743.85    219.68 o
  -2  32  10      164.01      347.83    301.92 o
   0  32  10     5975.46     5795.10    300.91 o
   2  32  10     9254.59     9161.40    185.41 o
   4  32  10     3030.35     3221.44    219.59 o
  -3  33  10      454.87      698.19    338.09 o
  -1  33  10     3923.21     3765.17    316.10 o
   1  33  10     1465.87     1197.80    322.81 o
   3  33  10     1733.61     1613.32    191.52 o
   5  33  10     3827.91     3997.92    255.21 o
  -2  34  10      256.80      210.48    335.43 o
   0  34  10     4631.75     4582.47    304.81 o
   2  34  10     2797.25     2763.95    180.68 o
   4  34  10     1560.35     1806.52    219.31 o
  -3  35  10     3988.84     4564.28    346.39 o
  -1  35  10      961.98     1122.80    333.54 o
   1  35  10     7254.42     7022.99    325.87 o
   3  35  10      364.27      284.87    199.14 o
  -2  36  10     4071.90     4366.55    349.91 o
   0  36  10     2882.11     2789.90    349.95 o
   2  36  10     2330.51     2549.87    337.74 o
   4  36  10     2173.87     2539.33    214.96 o
  -3  37  10     3307.72     3553.18    373.88 o
  -1  37  10     4708.75     4600.56    368.95 o
   1  37  10     2127.67     1865.09    363.01 o
   3  37  10     1730.97     1331.56    339.90 o
  -4  38  10     4203.61     4130.27    390.24 o
  -2  38  10     1510.29     1968.91    387.30 o
   0  38  10     5675.92     5461.65    379.72 o
   2  38  10     2575.83     2675.09    362.37 o
  -3  39  10     1833.48     2535.92    392.16 o
  -1  39  10     2125.42     2845.03    369.91 o
   1  39  10      263.35     -184.34    375.02 o
  -2  40  10      753.65      757.62    403.08 o
   0  40  10      540.53      658.34    388.10 o
  -3   1  11    17073.37    18956.21    102.88 o
  -1   1  11      790.93      607.48     87.05 o
   1   1  11    38668.48    41742.40    961.83 o
   3   1  11     6581.54     6780.34    386.12 o
   5   1  11     4335.59     3893.98    146.30 o
   7   1  11     4579.57     4963.56    266.13 o
   9   1  11     4261.50     4647.65    233.68 o
  -4   2  11    10172.92    10811.03    134.77 o
  -2   2  11     9856.08     9438.32     87.78 o
   0   2  11    24337.41    22473.12    320.62 o
   2   2  11     2710.66     2984.11    120.76 o
   4   2  11     3429.52     3281.27    138.18 o
   6   2  11     2931.43     2910.12    327.18 o
   8   2  11     2099.56     1960.85    202.99 o
  -3   3  11    14998.66    15106.86    185.91 o
  -1   3  11     9335.59     9501.46    391.66 o
   1   3  11    29549.88    28687.41    134.20 o
   3   3  11     4191.56     3851.85    126.83 o
   5   3  11    17399.89    16965.04    439.37 o
   7   3  11     5236.72     5359.64    494.93 o
   9   3  11     1347.25     1265.43    243.11 o
  -4   4  11    22043.91    20790.75    192.29 o
  -2   4  11    16740.15    16127.85    388.38 o
   0   4  11    16013.52    16881.19   2385.59 o
   2   4  11    17684.88    17148.03    416.68 o
   4   4  11     3228.41     3199.70    208.42 o
   6   4  11     2424.94     2012.05    169.11 o
   8   4  11     7197.62     8189.60    439.79 o
  -3   5  11    29788.49    30292.49    234.32 o
  -1   5  11     9003.84     8641.57     97.30 o
   1   5  11    12136.43    12934.92     99.35 o
   3   5  11     7581.90     6942.53    146.76 o
   5   5  11     2426.38     3004.24    404.53 o
   7   5  11     2102.10     2140.74    203.55 o
   9   5  11     2700.01     3139.73    248.08 o
  -2   6  11    27222.85    26658.88    127.74 o
   0   6  11     5261.00     4775.15     88.49 o
   2   6  11    33020.59    32363.81   1248.87 o
   4   6  11     3843.32     3796.45    153.38 o
   6   6  11     6728.15     6878.95    320.93 o
   8   6  11     1366.32     1491.20    218.87 o
  -3   7  11      169.12      328.63    154.82 o
  -1   7  11    14416.61    13167.48    157.98 o
   1   7  11    21162.38    20124.13    506.69 o
   3   7  11     1641.68     1652.19    134.26 o
   5   7  11     5111.53     4084.28    219.16 o
   7   7  11     1590.06     1613.76    279.54 o
   9   7  11      358.55      388.55    240.11 o
  -2   8  11    22114.28    22193.18    118.65 o
   0   8  11    10121.91     9877.56    105.06 o
   2   8  11    18871.50    18893.10    178.73 o
   4   8  11    16179.63    15843.65    193.82 o
   6   8  11     7891.81     8220.94    734.60 o
   8   8  11     1828.37     1732.23    216.83 o
  -3   9  11    21185.22    20966.85    234.30 o
  -1   9  11     2273.76     2682.04    282.13 o
   1   9  11     9590.63     8510.06    248.60 o
   3   9  11     6030.12     5154.29    139.65 o
   5   9  11     5260.53     5681.08    257.81 o
   7   9  11     7966.37     8817.76    395.86 o
   9   9  11     2891.28     3150.66    241.93 o
  -2  10  11     1595.30     1634.82    171.10 o
   0  10  11     2912.30     3576.79     92.93 o
   2  10  11    28453.54    31208.64   2194.51 o
   4  10  11    17575.48    18727.94   1752.81 o
   6  10  11     2022.89     1781.02    180.40 o
   8  10  11     1508.48     1484.25    206.47 o
  -3  11  11    14955.76    13678.95    210.75 o
  -1  11  11    31412.53    33081.77    735.11 o
   1  11  11     4643.64     4852.41     78.90 o
   3  11  11    41017.16    39805.78   1663.89 o
   5  11  11     4572.48     3684.59    164.38 o
   7  11  11      907.15      889.38    198.83 o
   9  11  11     2571.60     2552.93    338.25 o
  -2  12  11    10940.48    10390.87    200.95 o
   0  12  11    18486.44    17530.79    330.73 o
   2  12  11     1833.36     1752.45    140.08 o
   4  12  11     6014.25     5617.82    310.33 o
   6  12  11     2703.10     2616.76    180.58 o
   8  12  11      800.86      828.29    219.99 o
  -3  13  11      557.02     1225.25    190.27 o
  -1  13  11    20434.66    18690.88    190.00 o
   1  13  11     3096.43     3492.92    128.86 o
   3  13  11    10228.31    10919.04    169.74 o
   5  13  11      133.31       40.35    165.64 o
   7  13  11     1021.77      855.17    203.78 o
   9  13  11     1351.54     1467.16    225.53 o
  -2  14  11     3396.17     3801.47    135.64 o
   0  14  11    21308.15    21196.08    207.19 o
   2  14  11     2759.92     2324.98    157.67 o
   4  14  11     1183.95     1429.55    161.67 o
   6  14  11      293.90      113.57    189.61 o
   8  14  11     3011.16     3109.67    229.98 o
  -3  15  11     6411.51     6117.98    211.38 o
  -1  15  11     4692.72     4013.63    166.90 o
   1  15  11     9966.71    11081.13    229.05 o
   3  15  11    13769.84    14133.55    250.60 o
   5  15  11     2040.37     1632.28    169.04 o
   7  15  11     2386.77     2336.65    192.42 o
  -2  16  11    40418.17    38142.38   1265.15 o
   0  16  11     3254.94     2970.23    233.14 o
   2  16  11     3140.03     3854.67    221.91 o
   4  16  11     4515.99     4233.35    165.39 o
   6  16  11     5347.41     6085.98    159.97 o
   8  16  11      259.07      263.65    315.20 o
  -3  17  11     6131.17     5821.27    216.39 o
  -1  17  11     3095.98     3561.86    178.92 o
   1  17  11     6941.02     6130.54    200.81 o
   3  17  11     8222.60     7623.78    229.02 o
   5  17  11     6231.93     6097.19    181.36 o
   7  17  11      447.97      254.91    201.78 o
  -2  18  11     7947.47     7065.08    174.88 o
   0  18  11     2416.34     2409.64    224.55 o
   2  18  11     3934.09     3146.49    221.71 o
   4  18  11     3010.91     3297.68    170.21 o
   6  18  11     1323.89     1333.76    200.66 o
   8  18  11     1369.37     1392.14    217.99 o
  -3  19  11     1625.29     2396.28    501.71 o
  -1  19  11     1097.85      722.71    169.36 o
   1  19  11     2146.82     2268.59    225.58 o
   3  19  11     3824.97     3645.71    245.97 o
   5  19  11      239.71      405.20    190.13 o
   7  19  11      940.11      903.96    205.83 o
  -2  20  11     5930.95     5607.26    168.06 o
   0  20  11     1838.24     1411.57    232.39 o
   2  20  11     2861.48     3211.81    225.26 o
   4  20  11     3109.69     3607.26    167.67 o
   6  20  11     2877.63     2729.46    347.08 o
   8  20  11     1844.21     1639.85    223.97 o
  -3  21  11     1618.22     1991.05    388.14 o
  -1  21  11     6212.54     5466.34    187.83 o
   1  21  11     1001.14     1205.17    217.73 o
   3  21  11     1648.66     1733.16    159.96 o
   5  21  11    21491.90    21448.60    315.70 o
   7  21  11      349.90      593.68    214.00 o
  -4  22  11     3920.84     6243.74    217.66 o
  -2  22  11     7460.96     6860.61    328.63 o
   0  22  11     4957.02     4606.06    253.21 o
   2  22  11     8290.63     8562.50    242.00 o
   4  22  11     4445.03     4483.20    185.07 o
   6  22  11     5949.74     5960.60    210.10 o
  -3  23  11     6879.60     7534.59    183.20 o
  -1  23  11     6631.68     6697.84    273.21 o
   1  23  11     1933.53     2036.77    253.03 o
   3  23  11     1922.71     1895.80    175.90 o
   5  23  11      562.49      459.49    194.74 o
   7  23  11     6754.18     7126.22    231.99 o
  -4  24  11     8731.83     9022.36    253.13 o
  -2  24  11     6434.38     6483.09    189.48 o
   0  24  11      583.04      640.79    287.07 o
   2  24  11      466.44      364.70    245.45 o
   4  24  11      781.88      985.62    183.43 o
   6  24  11     4521.88     4553.17    243.32 o
  -5  25  11     9895.68    10777.81    255.90 o
  -3  25  11      522.92      631.79    196.29 o
  -1  25  11     3845.66     3426.95    283.89 o
   1  25  11      625.28      490.81    254.48 o
   3  25  11     2996.19     2919.36    182.52 o
   5  25  11     1403.75     1390.81    200.67 o
   7  25  11     2790.86     2571.13    217.50 o
  -6  26  11     4757.23     6955.07    241.47 o
  -4  26  11     3011.26     3195.56    276.81 o
  -2  26  11      173.68      231.43    281.76 o
   0  26  11     8942.36     7944.45    278.09 o
   2  26  11      826.02     1000.60    163.77 o
   4  26  11    10845.47    10176.85    410.76 o
   6  26  11      924.69     1109.46    213.79 o
  -5  27  11      872.45     1677.15    286.86 o
  -3  27  11    10383.30    10090.90    204.90 o
  -1  27  11     6228.20     5656.74    286.00 o
   1  27  11     6330.78     6521.69    276.68 o
   3  27  11     4211.44     3839.39    177.28 o
   5  27  11     2190.25     2378.99    214.40 o
  -6  28  11     2975.26     5186.98    255.50 o
  -4  28  11     9347.18     9436.85    313.43 o
  -2  28  11      290.59      365.85    291.46 o
   0  28  11     1038.53      571.53    299.72 o
   2  28  11     3867.50     3595.89    168.26 o
   4  28  11     3339.77     3474.26    192.23 o
   6  28  11     2419.85     2524.50    232.09 o
  -5  29  11     4101.26     4791.66    291.27 o
  -3  29  11      610.54      328.20    269.74 o
  -1  29  11     5233.50     5049.92    307.35 o
   1  29  11     4591.62     4221.77    291.28 o
   3  29  11     3156.40     3143.81    191.90 o
   5  29  11     2882.54     2535.57    213.40 o
  -6  30  11     1497.97     2163.45    333.39 o
  -4  30  11      964.53      521.21    286.72 o
  -2  30  11     4915.05     4913.91    311.41 o
   0  30  11     7428.54     6397.22    312.08 o
   2  30  11     2126.44     2269.05    255.76 o
   4  30  11     1252.16     1169.61    210.53 o
   6  30  11      723.28      788.67    223.35 o
  -5  31  11     2167.17     2002.47    321.60 o
  -3  31  11      274.95      451.38    306.95 o
  -1  31  11     8589.35     8766.15    309.95 o
   1  31  11     1313.73     1101.81    306.76 o
   3  31  11      258.67      442.51    187.70 o
   5  31  11     1929.05     2422.76    221.43 o
  -4  32  11     1545.42     1381.11    244.57 o
  -2  32  11    10760.19    10267.38    328.34 o
   0  32  11     4227.99     3748.44    320.21 o
   2  32  11     3310.89     3279.69    182.94 o
   4  32  11     1353.82     1606.43    209.02 o
  -3  33  11     6674.98     6492.15    343.83 o
  -1  33  11      457.19      487.18    330.67 o
   1  33  11     5417.24     5017.40    320.84 o
   3  33  11     1021.56     1273.53    199.11 o
   5  33  11     1147.90     1437.57    220.49 o
  -4  34  11     1666.08     1765.45    372.08 o
  -2  34  11     3282.39     3581.96    321.27 o
   0  34  11     1019.75      538.65    328.67 o
   2  34  11     1219.38     1153.63    338.57 o
   4  34  11     1612.64     1558.18    218.84 o
  -3  35  11     1531.79     1615.74    334.40 o
  -1  35  11     3290.98     3134.61    350.48 o
   1  35  11      837.58      805.42    354.08 o
   3  35  11      403.29      409.71    200.97 o
  -4  36  11      312.68      693.17    374.20 o
  -2  36  11      865.86     1360.98    358.49 o
   0  36  11     4581.18     4532.47    366.01 o
   2  36  11      262.93      482.44    352.19 o
  -3  37  11      319.10      597.83    375.18 o
  -1  37  11      410.95      565.95    351.36 o
   1  37  11     1631.01     1344.26    376.28 o
   3  37  11      486.83      373.82    323.83 o
  -4  38  11     1102.82     1144.45    405.85 o
  -2  38  11     1861.43     1643.42    368.68 o
   0  38  11      128.09      -23.84    346.61 o
   2  38  11       93.60      298.38    345.39 o
  -3  39  11      997.91     1158.46    420.85 o
  -1  39  11     1235.26      987.80    390.07 o
   1  39  11     2395.89     2505.31    388.46 o
   0  40  11     4033.58     4242.14    398.97 o
  -4   0  12    12369.42    11097.55    123.18 o
  -2   0  12     4693.05     4340.24    107.42 o
   0   0  12     6434.30    12788.57   4423.37 o
   2   0  12    21984.11    19592.31    247.30 o
   4   0  12    10980.78    10071.18    230.62 o
   6   0  12     2918.86     2826.37    281.53 o
   8   0  12    10719.11    11218.11    323.64 o
  -5   1  12     1827.24     1965.27     72.47 o
  -3   1  12    18330.60    17461.56    316.54 o
  -1   1  12     1249.05     1347.13    116.18 o
   1   1  12    37376.05    37862.20    551.88 o
   3   1  12     2616.68     2634.67    131.99 o
   5   1  12     2589.67     2951.89    157.85 o
   7   1  12      176.24       85.78    204.70 o
   9   1  12     2204.05     2377.18    380.63 o
  -4   2  12    12132.02    11281.28    143.15 o
  -2   2  12    29197.89    29069.14    741.10 o
   0   2  12    18857.60    17025.98    418.36 o
   2   2  12     2003.98     2013.14    117.52 o
   4   2  12     1187.80     1212.03    140.99 o
   6   2  12     3160.75     2813.10    198.62 o
   8   2  12      806.23      743.14    216.10 o
  -5   3  12      756.69      587.32    135.69 o
  -3   3  12     6854.63     6123.26    127.53 o
  -1   3  12      840.84      744.04     82.64 o
   1   3  12     5793.62     5884.17     87.62 o
   3   3  12      288.71      275.75    129.59 o
   5   3  12     1008.02      850.35    168.84 o
   7   3  12     8667.49     8846.04    286.33 o
   9   3  12     2593.15     2417.47    239.18 o
  -4   4  12    11046.14     8385.42    142.03 o
  -2   4  12    10139.52     9570.25    162.24 o
   0   4  12     5877.50     6536.75   1160.51 o
   2   4  12     3731.92     3533.61    231.85 o
   4   4  12     9492.10     9741.99    433.87 o
   6   4  12     3546.07     3431.40    177.22 o
   8   4  12       82.74      -87.53    233.41 o
  -3   5  12     4834.66     4426.66    146.68 o
  -1   5  12     6671.59     5766.95    119.06 o
   1   5  12    13209.06    13212.76    149.20 o
   3   5  12    18839.60    17440.48    496.08 o
   5   5  12      115.62       -0.41    163.03 o
   7   5  12      665.15      542.22    207.21 o
   9   5  12      666.18      638.37    242.55 o
  -4   6  12     6304.51     6294.44    150.49 o
  -2   6  12      195.51      244.41     70.96 o
   0   6  12     8447.90     7941.98    320.42 o
   2   6  12    21908.28    22431.48    530.77 o
   4   6  12     1070.34      800.45    152.30 o
   6   6  12       34.33       21.51    173.59 o
   8   6  12     1022.01      851.89    236.66 o
  -3   7  12     6074.28     5502.69    160.50 o
  -1   7  12    15217.01    16362.59    131.15 o
   1   7  12      403.35      266.76    120.54 o
   3   7  12     3942.65     3929.63    144.39 o
   5   7  12     8547.86     7671.53    225.96 o
   7   7  12     1615.35     1719.64    235.74 o
   9   7  12      400.50      485.01    253.42 o
  -4   8  12    12127.63    12988.07    193.80 o
  -2   8  12    12294.72    12576.40    102.81 o
   0   8  12     3726.07     3788.64    110.38 o
   2   8  12     6572.27     6685.82    132.48 o
   4   8  12     6924.37     7752.15    177.70 o
   6   8  12     2092.94     2134.86    184.81 o
   8   8  12       34.51       17.19    213.39 o
  -3   9  12     5802.16     5701.90    170.28 o
  -1   9  12     7191.59     6717.58    114.49 o
   1   9  12      704.07      904.93     96.29 o
   3   9  12     4095.84     4024.70    142.93 o
   5   9  12     3155.33     2921.35    256.52 o
   7   9  12      356.51      163.83    219.93 o
   9   9  12     1688.47     2235.87    241.49 o
  -4  10  12    30446.35    30845.33    289.14 o
  -2  10  12     9291.97     8942.78    193.04 o
   0  10  12    10815.04    12028.36    512.21 o
   2  10  12    16945.83    17397.36    778.52 o
   4  10  12     1408.83     1884.96    168.22 o
   6  10  12      809.12      516.74    192.62 o
   8  10  12     2537.03     1903.77    224.63 o
  -3  11  12     8202.70     8540.10    197.24 o
  -1  11  12    15016.79    15652.38    538.25 o
   1  11  12     8936.54     7950.64    334.70 o
   3  11  12     2592.34     2957.94    162.25 o
   5  11  12      969.98      840.08    170.47 o
   7  11  12     2121.18     2087.03    208.50 o
  -4  12  12     2639.11     2123.28    191.65 o
  -2  12  12    21381.64    20341.44    265.94 o
   0  12  12     8631.67     9477.68    149.70 o
   2  12  12     2083.42     1527.47    141.36 o
   4  12  12     8303.00     8005.86    167.57 o
   6  12  12     4474.85     4046.69    275.72 o
   8  12  12      438.49      190.81    236.70 o
  -3  13  12    16376.81    16408.03    248.53 o
  -1  13  12     7920.87     7663.09    160.83 o
   1  13  12     3014.76     3448.67    236.87 o
   3  13  12    12517.98    11744.33    178.00 o
   5  13  12     2666.42     2485.76    176.85 o
   7  13  12       93.30      193.55    203.30 o
  -4  14  12    11218.97     9696.26    210.99 o
  -2  14  12     4917.01     5149.40    143.05 o
   0  14  12    27493.52    24320.28    225.37 o
   2  14  12     4604.41     4724.52    210.28 o
   4  14  12    13153.93    13001.52    371.55 o
   6  14  12       92.32       80.00    199.46 o
   8  14  12     1247.13     1036.99    228.64 o
  -3  15  12    33900.64    35811.37    349.16 o
  -1  15  12     5707.60     4921.75    243.68 o
   1  15  12     7915.16     6215.84    146.42 o
   3  15  12     5367.01     5163.46    187.28 o
   5  15  12     1442.86     1651.32    179.97 o
   7  15  12      237.46       -8.46    203.70 o
  -2  16  12     3427.57     3154.88    299.66 o
   0  16  12     3138.08     3320.66    258.94 o
   2  16  12     7229.17     7431.56    154.83 o
   4  16  12     7095.33     6704.06    306.30 o
   6  16  12       98.23        0.54    197.42 o
   8  16  12      258.18      110.23    226.99 o
  -3  17  12     3440.74     6587.65   2067.67 o
  -1  17  12    28835.02    27070.91    276.40 o
   1  17  12     6570.80     6537.75    212.34 o
   3  17  12     2655.19     2655.85    236.02 o
   5  17  12     4519.56     4987.63    182.86 o
   7  17  12      418.81      338.07    303.17 o
  -2  18  12    21885.72    21835.94    224.55 o
   0  18  12     2476.40     1952.91    206.88 o
   2  18  12     5314.49     5124.39    235.78 o
   4  18  12     1950.21     2236.23    250.28 o
   6  18  12     2853.13     2942.57    284.83 o
   8  18  12     1159.95     1304.09    311.12 o
  -3  19  12    11658.83    12929.95   1235.74 o
  -1  19  12    19591.50    19973.80    280.61 o
   1  19  12     3150.28     3187.02    230.17 o
   3  19  12     6166.34     5207.08    250.78 o
   5  19  12     4761.65     4516.42    269.32 o
   7  19  12     3074.60     3027.04    320.65 o
  -2  20  12    13141.09    13782.92    272.07 o
   0  20  12     3113.82     2766.73    246.06 o
   2  20  12     4083.34     4186.29    236.64 o
   4  20  12      809.50      622.39    260.58 o
   6  20  12     4913.03     5404.21    277.13 o
  -3  21  12      934.50     1514.44    250.80 o
  -1  21  12     4741.22     4457.71    246.96 o
   1  21  12     1386.28     1496.06    245.61 o
   3  21  12     8613.71     6984.57    240.84 o
   5  21  12      697.13      722.58    279.98 o
   7  21  12     2416.90     2581.97    306.61 o
  -4  22  12     1129.29     3015.96    228.89 o
  -2  22  12     2650.80     2150.33    181.27 o
   0  22  12     4265.73     3592.93    261.34 o
   2  22  12     2534.79     2279.80    243.92 o
   4  22  12     5304.55     5362.16    271.55 o
   6  22  12     3879.57     3870.36    210.07 o
  -3  23  12    12498.76    12005.33    676.22 o
  -1  23  12     5129.89     5041.18    256.34 o
   1  23  12     1883.58     1556.40    248.62 o
   3  23  12     4027.55     4334.72    257.05 o
   5  23  12     3235.75     3212.12    196.59 o
   7  23  12     1813.78     1585.09    229.71 o
  -4  24  12     7118.98     7389.47    245.55 o
  -2  24  12     6657.20     6238.18    236.74 o
   0  24  12      110.03      -85.44    269.42 o
   2  24  12     8869.83     8951.83    262.21 o
   4  24  12     7162.10     6989.04    196.52 o
   6  24  12     2011.03     2218.78    221.05 o
  -5  25  12     1242.91     2191.22    247.97 o
  -3  25  12     9417.52     9737.88    303.86 o
  -1  25  12     3378.62     3434.34    255.81 o
   1  25  12     3629.22     4057.52    265.32 o
   3  25  12     1159.89     1059.46    288.69 o
   5  25  12     3935.80     3828.49    206.40 o
   7  25  12     1032.42     1006.37    331.16 o
  -6  26  12     4406.46     5862.26    265.44 o
  -4  26  12      649.62      742.27    194.36 o
  -2  26  12    12855.40    13149.42    224.32 o
   0  26  12     9057.45     8985.63    280.61 o
   2  26  12      914.64      935.16    263.78 o
   4  26  12     3453.12     3363.43    204.32 o
   6  26  12     1346.34     1581.48    216.45 o
  -5  27  12     3067.55     3918.08    285.67 o
  -3  27  12     2569.73     2402.72    217.34 o
  -1  27  12     1234.82     1212.44    274.86 o
   1  27  12     2285.52     2414.04    280.17 o
   3  27  12     4722.10     4928.60    270.48 o
   5  27  12     1088.15     1128.78    213.30 o
  -6  28  12      380.15     1501.61    304.99 o
  -4  28  12     1347.20     1245.96    223.33 o
  -2  28  12     1511.47     1672.95    284.97 o
   0  28  12     2577.14     2535.81    301.44 o
   2  28  12      215.13       81.22    286.64 o
   4  28  12     1005.83      840.62    198.48 o
   6  28  12       25.99        0.82    222.12 o
  -5  29  12     1926.49     2048.99    347.98 o
  -3  29  12     4236.14     3919.72    368.74 o
  -1  29  12      750.58      612.71    295.17 o
   1  29  12      919.08      924.60    296.79 o
   3  29  12     4770.26     5145.59    189.84 o
   5  29  12     1640.56     1831.02    229.17 o
  -6  30  12     4474.19     5452.78    331.78 o
  -4  30  12     1407.27     1458.73    406.45 o
  -2  30  12     1025.32     1349.29    294.36 o
   0  30  12     1117.99     1196.65    318.22 o
   2  30  12      910.11      858.94    306.51 o
   4  30  12     4013.33     4290.95    349.73 o
  -5  31  12     1356.34     1407.67    359.00 o
  -3  31  12     2076.39     2408.83    317.11 o
  -1  31  12     4462.50     4440.47    327.29 o
   1  31  12     4015.76     4087.73    297.37 o
   3  31  12     1820.83     1987.82    202.33 o
   5  31  12     2252.58     2360.54    230.62 o
  -4  32  12     7437.60     6721.67    790.05 o
  -2  32  12      501.90      635.07    349.42 o
   0  32  12      362.14      344.59    323.66 o
   2  32  12     2257.30     2697.60    303.32 o
   4  32  12     5540.44     5746.09    306.74 o
  -5  33  12     5171.81     5902.09    349.55 o
  -3  33  12     2126.99     2145.43    336.11 o
  -1  33  12      804.78      946.49    332.82 o
   1  33  12     3984.46     4377.84    307.02 o
   3  33  12     4584.52     4731.84    232.82 o
  -4  34  12      297.17      640.87    375.12 o
  -2  34  12     2934.98     2571.51    337.64 o
   0  34  12      933.80      593.68    348.10 o
   2  34  12     2502.07     2417.46    320.27 o
   4  34  12      471.27      352.01    209.61 o
  -5  35  12      203.48      528.69    366.81 o
  -3  35  12      762.29      550.47    367.48 o
  -1  35  12     6525.57     6232.34    359.43 o
   1  35  12     1559.03     1939.40    348.08 o
   3  35  12     1027.19     1248.58    211.67 o
  -4  36  12     2538.08     3000.60    370.18 o
  -2  36  12     3541.84     3626.51    369.81 o
   0  36  12     4521.73     4650.65    399.91 o
   2  36  12     1109.47     1319.86    353.41 o
  -3  37  12     2973.30     3493.54    371.72 o
  -1  37  12     1598.15     1478.46    376.20 o
   1  37  12     3434.36     3420.87    362.63 o
  -2  38  12     2152.42     2094.41    394.75 o
   0  38  12     8862.96     8912.84    384.83 o
  -1  39  12      792.47      579.17    404.80 o
  -5   1  13     8492.90     7768.97    123.03 o
  -3   1  13    37420.18    36486.58    396.54 o
  -1   1  13     7517.36     6998.88    130.35 o
   1   1  13     1613.72     1534.36     91.29 o
   3   1  13     5005.34     5019.45    137.29 o
   5   1  13     2766.46     2750.76    161.64 o
   7   1  13      669.46      605.95    216.46 o
   9   1  13     1755.94     1928.07    255.19 o
  -4   2  13      849.70      849.31    125.93 o
  -2   2  13     7602.59     8268.61    538.80 o
   0   2  13    28957.29    28985.82    719.22 o
   2   2  13     4620.86     4269.58    127.20 o
   4   2  13     2853.42     2594.95    154.58 o
   6   2  13     4668.47     4380.69    181.08 o
   8   2  13     1214.54     1189.96    223.60 o
  -5   3  13     2638.33     2811.08    142.17 o
  -3   3  13     1426.33     1245.36     66.23 o
  -1   3  13    31267.99    30307.70   1975.35 o
   1   3  13    20086.54    18199.68    124.77 o
   3   3  13      359.32      298.41    137.47 o
   5   3  13     2767.33     2632.81    169.96 o
   7   3  13      506.45      670.27    208.96 o
   9   3  13     1860.61     2110.86    256.78 o
  -4   4  13    33824.13    36063.23    256.62 o
  -2   4  13     9365.73     8897.64     94.15 o
   0   4  13     3480.97     4000.54    107.68 o
   2   4  13    19759.19    20274.59    191.30 o
   4   4  13     5470.35     5401.87    240.76 o
   6   4  13      115.05      171.67    185.68 o
   8   4  13     2531.04     2648.99    240.62 o
  -5   5  13     2830.02     2729.68    152.67 o
  -3   5  13     2341.12     2114.18    145.03 o
  -1   5  13    10565.18    11243.17    216.20 o
   1   5  13     2445.61     2440.83     91.50 o
   3   5  13     3662.51     3553.23    144.05 o
   5   5  13     3556.60     3529.54    166.41 o
   7   5  13      138.81      117.27    204.55 o
  -4   6  13     8682.28     9173.23    167.71 o
  -2   6  13    22717.86    23409.13    940.60 o
   0   6  13     7019.33     6061.34    116.61 o
   2   6  13      763.34      564.26    127.91 o
   4   6  13     4359.28     4078.21    153.62 o
   6   6  13      893.49      920.41    188.47 o
   8   6  13      439.40      352.72    256.71 o
  -5   7  13     3851.43     4044.36    166.31 o
  -3   7  13     4289.79     3686.44    155.08 o
  -1   7  13     5080.81     4477.07    112.74 o
   1   7  13     9730.62     9472.51    100.80 o
   3   7  13     8724.43     7896.70    154.81 o
   5   7  13     3373.94     3617.26    219.84 o
   7   7  13      709.07      649.95    209.69 o
  -4   8  13    13600.60    12306.67    196.22 o
  -2   8  13    15858.09    18455.03   1155.79 o
   0   8  13     7241.25     7791.39    108.74 o
   2   8  13     3852.04     3996.29    131.55 o
   4   8  13     3534.20     3008.14    161.31 o
   6   8  13     1908.81     1790.02    188.87 o
   8   8  13      569.65      708.84    231.07 o
  -5   9  13    16313.84    16875.74    230.47 o
  -3   9  13     7868.32     7418.18    192.39 o
  -1   9  13     1158.60     1002.66    143.82 o
   1   9  13     8990.89     9485.06    160.74 o
   3   9  13    16247.68    16874.80    197.17 o
   5   9  13     6229.87     6532.00    499.74 o
   7   9  13      487.81      351.57    205.16 o
  -4  10  13    12819.78    12519.51    209.55 o
  -2  10  13     4509.88     4605.46     83.45 o
   0  10  13     3274.70     3386.40    191.50 o
   2  10  13     9044.33     9287.69    153.14 o
   4  10  13     4871.82     4679.42    275.66 o
   6  10  13       25.01      -40.23    199.35 o
   8  10  13      554.42      478.90    235.72 o
  -3  11  13    18398.86    17387.95    244.00 o
  -1  11  13    19243.80    16386.93    365.31 o
   1  11  13    28131.88    26539.33   1614.20 o
   3  11  13     2499.74     2500.18    156.24 o
   5  11  13     1808.03     2077.49    184.85 o
   7  11  13     2080.49     2513.44    211.73 o
  -4  12  13     5363.82     4942.04    199.65 o
  -2  12  13    10228.20     9315.13    212.76 o
   0  12  13     3834.15     3904.09    109.49 o
   2  12  13     1565.83     1625.25    153.60 o
   4  12  13     9711.30    10066.80    326.17 o
   6  12  13      800.18      754.65    196.31 o
   8  12  13       41.90      -69.81    241.64 o
  -3  13  13     6782.65     7493.59    218.37 o
  -1  13  13    18161.26    15401.51    193.65 o
   1  13  13    28452.72    26153.75    250.51 o
   3  13  13      662.95      596.57    160.18 o
   5  13  13      290.76      394.79    186.53 o
   7  13  13      413.85       21.91    215.50 o
  -4  14  13     7558.13     7269.53    213.31 o
  -2  14  13    15342.46    16751.95    305.61 o
   0  14  13     8228.84     7579.84    119.43 o
   2  14  13     8396.77     8883.75    248.74 o
   4  14  13     1047.01     1392.22    172.77 o
   6  14  13      337.72      372.76    195.31 o
   8  14  13     1511.52     1587.30    242.94 o
  -3  15  13    11919.73    11737.78    240.39 o
  -1  15  13    13903.34    14713.57    200.94 o
   1  15  13     2807.30     2710.04    283.20 o
   3  15  13     4456.72     4358.10    159.73 o
   5  15  13      847.95     1013.39    193.25 o
   7  15  13      540.59      375.85    214.87 o
  -4  16  13     8053.19     8393.67    232.11 o
  -2  16  13    17355.82    15699.38    197.01 o
   0  16  13    37755.37    41591.27   1333.46 o
   2  16  13     2631.93     2969.56    148.76 o
   4  16  13     5354.41     5396.36    173.62 o
   6  16  13      791.55      867.57    197.15 o
   8  16  13      923.72     1007.31    231.38 o
  -3  17  13    16028.51    15128.86    596.42 o
  -1  17  13    25348.03    21769.49    492.20 o
   1  17  13     1022.09     1751.65    460.70 o
   3  17  13     6861.52     7114.07    165.17 o
   5  17  13     3429.24     3278.30    196.20 o
   7  17  13      704.35      828.79    226.62 o
  -4  18  13    17832.61    19467.75    303.26 o
  -2  18  13     7609.14     8412.45    177.55 o
   0  18  13     3202.26     3278.77    237.91 o
   2  18  13     8089.37     7583.86    247.11 o
   4  18  13     2192.65     2094.50    260.49 o
   6  18  13     2433.18     2377.40    287.62 o
  -3  19  13     7198.29     7364.97    354.82 o
  -1  19  13      890.14      728.28    189.20 o
   1  19  13      352.52      447.06    231.85 o
   3  19  13     3556.06     3167.48    249.80 o
   5  19  13      595.17      629.05    281.83 o
   7  19  13      364.81      345.86    301.50 o
  -4  20  13      485.86      419.01    243.51 o
  -2  20  13     1465.37     1162.00    279.06 o
   0  20  13      858.47     1022.65    225.98 o
   2  20  13     7540.93     7227.21    250.96 o
   4  20  13     7259.75     7091.97    261.89 o
   6  20  13      187.10       33.84    307.60 o
  -3  21  13     3900.96     3618.75    277.39 o
  -1  21  13     6013.61     5114.46    207.10 o
   1  21  13      803.78      967.60    246.38 o
   3  21  13      486.16      293.52    270.08 o
   5  21  13     2836.09     2687.78    280.73 o
   7  21  13      615.54      886.36    318.11 o
  -4  22  13      860.36     1984.67    707.59 o
  -2  22  13    32262.37    30313.03    282.84 o
   0  22  13    16686.10    17142.83    318.52 o
   2  22  13      299.15       63.97    263.12 o
   4  22  13      888.74      387.38    297.73 o
   6  22  13     2643.95     2211.84    299.19 o
  -5  23  13     4830.85     6257.54    261.67 o
  -3  23  13     3196.40     3361.30    281.32 o
  -1  23  13     1294.84     1164.65    265.83 o
   1  23  13     5951.37     6375.00    244.76 o
   3  23  13    15176.64    14016.17    312.74 o
   5  23  13     1518.38     1519.55    289.00 o
   7  23  13     3745.72     3492.10    308.20 o
  -4  24  13     3243.47     4008.31    184.37 o
  -2  24  13     2158.74     2299.13    204.89 o
   0  24  13      843.91      218.63    271.51 o
   2  24  13      714.62      616.67    278.21 o
   4  24  13      450.11      609.20    298.73 o
   6  24  13      708.38      827.87    311.82 o
  -5  25  13     2818.40     3849.61    276.50 o
  -3  25  13     2255.03     1920.43    214.42 o
  -1  25  13     8276.96     8513.39    299.11 o
   1  25  13     2945.84     2699.03    270.62 o
   3  25  13     7542.12     6913.47    286.83 o
   5  25  13      292.01      -59.87    293.81 o
  -6  26  13    13020.82    13179.16    290.97 o
  -4  26  13     1376.89     1428.44    226.41 o
  -2  26  13     1626.16     1310.25    204.97 o
   0  26  13     2232.08     2223.17    300.67 o
   2  26  13     4385.16     4473.17    279.62 o
   4  26  13      755.42      490.43    284.36 o
   6  26  13      137.78      321.62    324.33 o
  -5  27  13     2080.07     2449.86    313.96 o
  -3  27  13     9194.73     9263.52    461.00 o
  -1  27  13     9919.90    10076.32    297.67 o
   1  27  13     4058.07     3913.40    261.87 o
   3  27  13     4434.86     3948.75    299.02 o
   5  27  13     1367.73     1255.10    338.69 o
  -6  28  13     2896.61     3912.69    324.15 o
  -4  28  13    13164.64    13125.29    234.38 o
  -2  28  13     1424.23     1766.46    294.71 o
   0  28  13      188.05       29.43    308.88 o
   2  28  13     8381.50     8243.16    278.64 o
   4  28  13     5143.27     5072.67    336.40 o
  -7  29  13     1158.15     2577.58    304.52 o
  -5  29  13     6018.51     5999.38    232.72 o
  -3  29  13     6624.33     6253.32    274.31 o
  -1  29  13      385.60      250.42    312.48 o
   1  29  13     1819.84     1428.41    292.20 o
   3  29  13     4058.98     4423.78    311.16 o
   5  29  13      856.83     1035.79    366.94 o
  -6  30  13      978.40     1533.65    341.71 o
  -4  30  13      434.59      228.85    243.50 o
  -2  30  13     9655.72    10510.15    314.04 o
   0  30  13     4105.66     3354.83    329.03 o
   2  30  13     1961.91     1682.82    291.77 o
   4  30  13     2656.05     2458.50    332.19 o
  -5  31  13     2597.34     2747.87    255.75 o
  -3  31  13     1067.67     1140.91    344.33 o
  -1  31  13     4154.71     4021.20    314.91 o
   1  31  13     1107.74      999.96    328.16 o
   3  31  13       81.81      199.45    324.46 o
   5  31  13     1114.81     1090.68    334.97 o
  -4  32  13     7130.23     6529.78    534.74 o
  -2  32  13     3182.13     3282.60    338.68 o
   0  32  13     8878.79     8143.89    349.13 o
   2  32  13      467.00      476.53    329.62 o
   4  32  13       53.89     -166.75    330.06 o
  -5  33  13     1512.97     1029.48    271.18 o
  -3  33  13    10053.25    11040.41    334.00 o
  -1  33  13     1757.80     1659.69    343.18 o
   1  33  13     4173.21     4157.28    331.46 o
   3  33  13      505.66     -156.66    343.08 o
  -4  34  13      860.22     1017.75    387.12 o
  -2  34  13     3121.50     2919.87    332.66 o
   0  34  13     2952.81     3065.53    355.28 o
   2  34  13     2479.89     3005.06    330.74 o
  -5  35  13      320.50      729.24    397.87 o
  -3  35  13      173.94      358.52    358.21 o
  -1  35  13     2348.87     2913.36    363.29 o
   1  35  13     2544.67     2344.70    349.55 o
   3  35  13      318.28      192.11    361.27 o
  -4  36  13      949.91     1171.49    394.45 o
  -2  36  13     2179.61     2597.32    375.03 o
   0  36  13     1026.11      971.09    383.82 o
   2  36  13      411.11      282.83    347.53 o
  -3  37  13      485.86      418.19    390.67 o
  -1  37  13      473.21       68.78    369.83 o
   1  37  13     4216.30     4672.69    367.74 o
  -2  38  13     1454.69      811.97    395.53 o
   0  38  13       14.27      -61.02    399.45 o
  -4   0  14    18832.55    18882.44    159.69 o
  -2   0  14    13596.24    12890.03    163.30 o
   0   0  14     1915.15     2165.40    303.82 o
   2   0  14     2605.31     2057.49    188.66 o
   4   0  14     5334.11     4804.48    237.57 o
   6   0  14     4326.95     4200.61    277.16 o
   8   0  14      844.77     1039.64    335.05 o
  -3   1  14     5722.95     5624.75     80.84 o
  -1   1  14     3744.92     3758.35     98.91 o
   1   1  14     5984.44     5440.93     96.51 o
   3   1  14      562.58      611.37    137.22 o
   5   1  14     2161.81     2364.89    175.23 o
   7   1  14      822.31      738.14    220.66 o
  -4   2  14     3565.02     3947.02     68.95 o
  -2   2  14     9229.33     9169.29    298.27 o
   0   2  14    28653.72    26684.80    441.05 o
   2   2  14     1894.04     1777.47    130.68 o
   4   2  14     3776.14     3259.75    161.18 o
   6   2  14      321.97      321.40    200.13 o
   8   2  14      329.33      205.47    243.44 o
  -5   3  14    15328.27    14416.15    173.96 o
  -3   3  14    10032.43     9952.13    161.82 o
  -1   3  14     1622.11     1146.50     98.67 o
   1   3  14    14635.67    15237.00    124.03 o
   3   3  14     1988.99     2093.08    160.09 o
   5   3  14     7724.38     7912.91    186.47 o
   7   3  14      422.94      526.64    211.14 o
  -4   4  14     9539.26     9226.46    160.59 o
  -2   4  14     7370.88     7302.75    176.72 o
   0   4  14    17623.36    16909.72    164.88 o
   2   4  14     4274.77     4210.72    132.59 o
   4   4  14     3238.51     3129.52    211.51 o
   6   4  14       47.15       19.43    202.93 o
   8   4  14      113.30      243.85    236.09 o
  -5   5  14    25854.49    26280.96    238.24 o
  -3   5  14    27099.95    25766.98    237.93 o
  -1   5  14    13855.08    14014.17    132.80 o
   1   5  14      769.10      988.73     98.08 o
   3   5  14     9446.31     9902.84    465.90 o
   5   5  14     4365.45     4755.56    181.26 o
   7   5  14      609.81      653.92    215.62 o
  -6   6  14     1948.57     2469.72    169.69 o
  -4   6  14     2166.48     1520.70    166.12 o
  -2   6  14     1403.27     1407.58     86.98 o
   0   6  14      345.16      367.00    101.36 o
   2   6  14     3379.19     3084.73    154.02 o
   4   6  14     3104.21     3246.64    163.99 o
   6   6  14     3423.92     3389.73    195.00 o
   8   6  14      843.09      839.86    248.06 o
  -5   7  14     2823.47     2551.61    175.36 o
  -3   7  14     9213.93     8991.71    188.31 o
  -1   7  14    28549.81    28760.20   1535.14 o
   1   7  14    10465.50    10279.96    145.95 o
   3   7  14      190.35      238.14    145.91 o
   5   7  14     1457.44     1338.22    175.18 o
   7   7  14     3913.96     4653.46    225.12 o
  -4   8  14    11102.87    11409.88    197.96 o
  -2   8  14     1012.06     1175.90     92.24 o
   0   8  14     3021.81     3162.65    109.65 o
   2   8  14     4721.11     3669.53    278.86 o
   4   8  14     3688.40     3412.33    162.09 o
   6   8  14       24.07       31.63    203.73 o
   8   8  14      375.80      380.03    243.30 o
  -5   9  14     4200.92     4331.48    206.10 o
  -3   9  14     1214.22      967.47    186.48 o
  -1   9  14    10124.93     9531.25    425.23 o
   1   9  14     1254.85     1221.17     95.13 o
   3   9  14     1705.73     1734.16    147.50 o
   5   9  14     3764.44     3361.58    183.54 o
   7   9  14      692.95      656.37    227.03 o
  -4  10  14    16695.57    16854.80    237.13 o
  -2  10  14    15007.95    14481.97    121.41 o
   0  10  14    13293.12    11806.13    281.44 o
   2  10  14    19214.92    16377.62    331.78 o
   4  10  14     7553.51     7250.65    404.48 o
   6  10  14     3979.88     4076.46    201.75 o
   8  10  14     2882.25     2742.48    245.45 o
  -5  11  14     5997.29     5944.72    212.66 o
  -3  11  14    14547.13    16106.48    241.71 o
  -1  11  14     4868.13     4938.74     96.53 o
   1  11  14      458.74      716.82    262.13 o
   3  11  14      387.99      574.63    166.75 o
   5  11  14     1078.55     1106.49    184.76 o
   7  11  14      397.37      377.62    223.50 o
  -4  12  14      222.10      295.61    221.25 o
  -2  12  14     8182.00     7987.29    721.36 o
   0  12  14    21248.77    20264.02    326.75 o
   2  12  14     4407.40     4211.56    160.26 o
   4  12  14     6627.44     8229.42    180.97 o
   6  12  14     1985.89     1974.07    209.09 o
   8  12  14     1400.67     1627.68    238.29 o
  -5  13  14     7055.77     7563.10    222.36 o
  -3  13  14     5650.50     5205.30    212.06 o
  -1  13  14     2338.46     2480.03    149.12 o
   1  13  14     5152.53     5089.56    161.05 o
   3  13  14     9505.65     9193.33    385.56 o
   5  13  14     2457.64     2492.48    194.35 o
   7  13  14      138.32       20.28    228.01 o
  -4  14  14    15932.45    15662.76    260.66 o
  -2  14  14     2581.29     3444.91    518.72 o
   0  14  14     5294.35     6276.12    214.67 o
   2  14  14      267.06      106.02    155.70 o
   4  14  14       86.61      -34.33    177.05 o
   6  14  14     2526.94     2490.84    218.11 o
   8  14  14     1796.53     1941.20    241.22 o
  -5  15  14    22913.02    23429.73    308.67 o
  -3  15  14    11029.15    12262.00    249.60 o
  -1  15  14     2818.97     3075.55    399.00 o
   1  15  14     3372.49    63091.66  30710.98 o
   3  15  14     1686.97     1321.23    165.27 o
   5  15  14       34.95       97.18    197.22 o
   7  15  14      269.57      371.83    220.98 o
  -4  16  14     6224.41     5955.41    228.89 o
  -2  16  14    10743.33    11246.14    184.92 o
   0  16  14      132.99      184.47    222.71 o
   2  16  14     2337.20     1814.41    155.45 o
   4  16  14     1718.02     1591.80    176.87 o
   6  16  14     1095.03     1400.47    205.96 o
  -5  17  14    20689.27    20577.34    306.69 o
  -3  17  14     3711.09     4495.46    821.53 o
  -1  17  14    18501.40    19265.66    669.64 o
   1  17  14     5842.17     6161.36    105.71 o
   3  17  14     2842.12     2665.25    165.52 o
   5  17  14     3822.72     3620.09    300.64 o
   7  17  14     1588.17     1358.65    224.99 o
  -4  18  14     2328.39     2331.65    242.77 o
  -2  18  14    25643.20    25667.64    252.18 o
   0  18  14     7648.59     7425.10    234.73 o
   2  18  14      446.31      663.49    238.67 o
   4  18  14     1587.95     1393.03    197.81 o
   6  18  14     4433.46     4846.83    218.10 o
  -5  19  14     7015.61     7726.38    255.73 o
  -3  19  14     9626.57     9359.95    179.22 o
  -1  19  14     8602.24     8212.05    186.20 o
   1  19  14     2916.89     2901.52    233.70 o
   3  19  14    13352.44    14409.14    311.86 o
   5  19  14     4579.48     4638.71    273.58 o
   7  19  14     2565.87     1955.27    313.10 o
  -4  20  14     6122.56     7294.38    778.65 o
  -2  20  14     2983.48     3418.45    188.62 o
   0  20  14    15040.74    14689.35    290.80 o
   2  20  14      828.38      565.33    240.99 o
   4  20  14     1931.33     1784.41    283.36 o
   6  20  14     1029.94     1042.25    326.17 o
  -5  21  14      232.73      188.65    272.61 o
  -3  21  14     1746.71     1919.75    314.42 o
  -1  21  14    12009.71    11635.97    239.98 o
   1  21  14     2308.36     2680.58    246.00 o
   3  21  14     2311.50     2017.74    285.10 o
   5  21  14     5615.18     5281.11    274.86 o
   7  21  14     1175.24      972.27    311.94 o
  -4  22  14     1728.35     3575.25   1322.86 o
  -2  22  14     7248.34     7042.58    239.82 o
   0  22  14      458.42      546.49    245.66 o
   2  22  14     5596.92     5324.67    263.30 o
   4  22  14     3902.95     3967.83    297.07 o
   6  22  14     1745.15     2065.60    323.07 o
  -5  23  14     9626.34    10376.28    748.09 o
  -3  23  14     1334.67     1536.73    210.06 o
  -1  23  14    11217.10    11894.72    293.45 o
   1  23  14     1821.64     1787.78    264.86 o
   3  23  14     4131.22     3749.96    298.53 o
   5  23  14     1106.65     1072.89    290.87 o
  -4  24  14     9089.55     9322.25    206.72 o
  -2  24  14     3404.20     3072.04    294.43 o
   0  24  14      972.15     1043.82    271.72 o
   2  24  14    16211.33    15900.56    334.21 o
   4  24  14    11433.80    11586.60    320.38 o
   6  24  14       97.98      -13.99    328.72 o
  -5  25  14     2608.64     3888.63    905.72 o
  -3  25  14     5455.19     5002.27    322.71 o
  -1  25  14     2630.09     2124.90    287.41 o
   1  25  14     6898.39     6615.42    260.72 o
   3  25  14      514.03      362.86    269.70 o
   5  25  14      443.87      401.21    319.07 o
  -6  26  14     5628.63     6896.48    295.27 o
  -4  26  14     1566.23     1663.71    231.68 o
  -2  26  14     4081.32     3582.56    606.53 o
   0  26  14    10200.68    10380.62    295.29 o
   2  26  14       66.54      130.42    302.69 o
   4  26  14      882.48      704.01    303.91 o
   6  26  14     1787.92     1859.11    339.92 o
  -7  27  14      256.40     2278.52    336.57 o
  -5  27  14     7455.45     7756.62    237.02 o
  -3  27  14     8643.83     8649.49    344.58 o
  -1  27  14      357.14      229.10    294.08 o
   1  27  14     3019.00     2924.61    295.75 o
   3  27  14     2904.17     2545.04    296.98 o
   5  27  14      609.54      588.85    332.32 o
  -6  28  14     1545.98     2770.89    335.71 o
  -4  28  14     3661.05     3526.25    231.44 o
  -2  28  14     2483.26     2193.10    306.99 o
   0  28  14     1351.81     1596.29    322.12 o
   2  28  14      724.68      546.52    313.05 o
   4  28  14       61.50       10.90    318.86 o
  -7  29  14     1717.49     3378.60    330.52 o
  -5  29  14     2977.83     3109.12    299.79 o
  -3  29  14     9487.74    10258.38    232.54 o
  -1  29  14     2965.29     2985.01    303.25 o
   1  29  14     4502.63     4264.43    287.86 o
   3  29  14     1425.46     1452.74    321.58 o
   5  29  14        9.06      224.68    335.39 o
  -6  30  14     1645.36     2034.64    356.50 o
  -4  30  14      329.30      591.95    229.47 o
  -2  30  14     1491.85     1404.35    349.32 o
   0  30  14     2974.09     2756.35    312.29 o
   2  30  14     2621.03     2703.45    308.72 o
   4  30  14     1053.48     1071.81    354.92 o
  -5  31  14     2284.58     2296.90    317.52 o
  -3  31  14     4019.44     4215.28    309.16 o
  -1  31  14     5367.32     5720.80    343.79 o
   1  31  14     4120.06     4148.23    303.04 o
   3  31  14      254.19      443.29    330.77 o
  -6  32  14     2924.70     3240.14    259.95 o
  -4  32  14    12209.07    12715.12    436.22 o
  -2  32  14     2494.14     2882.83    354.72 o
   0  32  14      276.72     -317.17    339.80 o
   2  32  14      971.80     1081.89    335.56 o
   4  32  14     1694.79     1394.70    346.23 o
  -5  33  14     4696.09     5573.97    474.04 o
  -3  33  14     4655.66     4789.71    370.28 o
  -1  33  14      232.58       84.76    345.66 o
   1  33  14     1768.50     1886.53    342.75 o
   3  33  14     4935.16     5057.81    354.61 o
  -4  34  14       88.72      429.36    357.50 o
  -2  34  14     3802.27     3697.09    379.51 o
   0  34  14      298.88        8.55    392.98 o
   2  34  14     1952.41     1289.98    336.35 o
  -3  35  14     1208.25     1113.14    383.83 o
  -1  35  14     3959.29     4213.43    371.54 o
   1  35  14     2382.61     2471.26    325.44 o
  -2  36  14     3722.29     3814.87    397.84 o
   0  36  14     5841.21     5760.67    388.56 o
  -1  37  14     1420.58     1336.67    408.87 o
  -3   1  15    12773.38    12434.08    108.35 o
  -1   1  15     9668.72     9617.58    146.58 o
   1   1  15      519.35      360.62     97.21 o
   3   1  15     3069.17     3143.43    148.88 o
   5   1  15     6994.47     7390.12    304.90 o
   7   1  15     3889.42     3856.40    228.88 o
  -4   2  15      296.13      455.64    127.55 o
  -2   2  15     3651.03     3711.79     93.48 o
   0   2  15     2443.17     2725.84    186.78 o
   2   2  15     5602.13     4544.49    175.17 o
   4   2  15     8854.92     8911.55    177.19 o
   6   2  15     9354.89     9158.51    205.64 o
   8   2  15       47.70       53.89    239.03 o
  -3   3  15     1664.97     1615.05     89.17 o
  -1   3  15    14503.82    13812.71    331.38 o
   1   3  15    12910.54    12847.59    124.14 o
   3   3  15      223.72      269.81    150.40 o
   5   3  15     6002.39     5780.44    411.27 o
   7   3  15     2514.93     2744.19    229.30 o
  -4   4  15    23450.30    23757.71    222.79 o
  -2   4  15    20037.76    18406.69    234.19 o
   0   4  15     1271.20     1577.48    133.81 o
   2   4  15     1067.20     1030.16    132.39 o
   4   4  15    11266.30    12172.58    240.62 o
   6   4  15     3304.97     3330.55    279.79 o
   8   4  15     1772.19     1811.41    296.98 o
  -5   5  15     2227.20     1819.47    159.84 o
  -3   5  15     9161.22     9007.19     93.53 o
  -1   5  15     5269.15     4757.13    196.22 o
   1   5  15      594.21      946.55    332.14 o
   3   5  15     3085.04     3108.71    278.75 o
   5   5  15      556.31      602.25    189.88 o
   7   5  15      184.75      162.64    229.91 o
  -4   6  15     4475.23     3895.09    172.07 o
  -2   6  15    16964.53    16366.07    558.12 o
   0   6  15    19964.21    18295.92    149.03 o
   2   6  15     2316.33     2452.70    146.55 o
   4   6  15      649.51      676.71    167.62 o
   6   6  15     3843.89     3914.73    204.62 o
   8   6  15      302.21      345.57    258.14 o
  -5   7  15      738.99      532.25    182.42 o
  -3   7  15     6871.03     6460.74    167.36 o
  -1   7  15     2445.66     3021.56    617.41 o
   1   7  15       36.37       74.78     99.29 o
   3   7  15      693.11      638.32    154.68 o
   5   7  15     2787.94     2461.82    186.65 o
   7   7  15     2994.22     3327.05    310.80 o
  -6   8  15     3187.55     2845.31    195.51 o
  -4   8  15    18555.73    20239.19    246.75 o
  -2   8  15    17315.27    16937.08    453.19 o
   0   8  15    11258.42    10480.99    278.85 o
   2   8  15     5799.89     5774.43    152.81 o
   4   8  15     1635.87     1704.21    163.54 o
   6   8  15     2710.20     2954.98    321.68 o
   8   8  15      960.39     1211.33    261.29 o
  -5   9  15    16976.18    17745.97    239.17 o
  -3   9  15    10801.73    10304.19    205.55 o
  -1   9  15     6135.93     5781.81    337.65 o
   1   9  15     9509.09     9081.44    117.40 o
   3   9  15     6995.90     6968.45    162.55 o
   5   9  15     5629.41     4556.14    432.47 o
   7   9  15      330.55      383.94    241.62 o
  -6  10  15       86.58      275.50    203.83 o
  -4  10  15     6916.11     6463.67    197.73 o
  -2  10  15     1514.72     1651.22     96.26 o
   0  10  15     3944.85     3373.05    115.38 o
   2  10  15      552.05      552.54    149.65 o
   4  10  15     1294.00     1425.66    171.41 o
   6  10  15      338.77      267.00    205.75 o
   8  10  15      214.30       98.24    254.38 o
  -5  11  15    14125.67    14026.06    238.84 o
  -3  11  15     5751.32     6106.27    217.78 o
  -1  11  15    22083.33    23202.28    657.81 o
   1  11  15    22040.52    20844.76   1056.83 o
   3  11  15     3304.79     2706.79    167.36 o
   5  11  15      845.20      550.79    210.89 o
   7  11  15     3154.45     3119.16    241.51 o
  -6  12  15     8431.60     8866.58    229.07 o
  -4  12  15     5905.55     5938.73    229.68 o
  -2  12  15        8.00     1206.98    776.23 o
   0  12  15     1270.03     1528.50    126.03 o
   2  12  15     6073.76     6757.85    164.93 o
   4  12  15     2574.60     2791.98    182.90 o
   6  12  15      220.92      112.92    197.19 o
  -5  13  15      303.24      277.42    231.86 o
  -3  13  15     3023.75     1924.93    216.50 o
  -1  13  15     5449.22     5796.34    123.56 o
   1  13  15     4978.64     4706.06    182.01 o
   3  13  15     1573.10     1274.36    167.23 o
   5  13  15     5913.00     5658.82    196.24 o
   7  13  15     1050.38     1181.83    232.58 o
  -6  14  15     1260.51     1459.27    248.35 o
  -4  14  15     1759.94     1673.40    230.29 o
  -2  14  15     4675.41     3846.79    532.64 o
   0  14  15     2196.91     2182.36    266.79 o
   2  14  15    14174.50    14568.15    336.02 o
   4  14  15     2416.73     2163.06    179.85 o
   6  14  15     2478.51     2399.94    209.86 o
  -5  15  15     3469.25     3410.78    249.32 o
  -3  15  15     5120.84     5356.70    233.62 o
  -1  15  15     2696.88     2448.04    170.25 o
   1  15  15      171.34      390.63    213.32 o
   3  15  15     4771.60     4726.54    281.65 o
   5  15  15     1326.89     1290.74    204.45 o
   7  15  15      545.06      699.81    233.92 o
  -6  16  15    12568.43    13897.68    266.73 o
  -4  16  15     5877.55     5416.54    233.71 o
  -2  16  15     2830.49     3425.83    532.06 o
   0  16  15    10986.53     9946.12    200.35 o
   2  16  15     4587.02     4683.19    165.82 o
   4  16  15     2576.20     2560.13    194.37 o
   6  16  15     2586.56     3139.86    218.90 o
  -5  17  15     7489.20     7407.31    252.85 o
  -3  17  15     5274.51     7909.74   1456.38 o
  -1  17  15     9712.21     8239.93    182.20 o
   1  17  15    10405.15    11249.11    384.10 o
   3  17  15     1513.94     1459.65    254.30 o
   5  17  15     3959.98     3689.05    198.13 o
   7  17  15     4619.01     4234.06    366.35 o
  -6  18  15      223.00      363.40    259.62 o
  -4  18  15     7429.44     6446.50    250.33 o
  -2  18  15     6232.02     5785.41    547.05 o
   0  18  15      546.58      627.01    239.21 o
   2  18  15    11029.94    11236.30    280.81 o
   4  18  15     4001.06     4505.28    184.76 o
   6  18  15     1745.91     1718.35    223.78 o
  -5  19  15     1090.15     1235.63    277.00 o
  -3  19  15     2425.26     2934.70    167.78 o
  -1  19  15     3589.14     3782.27    275.06 o
   1  19  15     1847.46     1489.28    243.26 o
   3  19  15     2345.98     1542.79    280.73 o
   5  19  15      144.92     -110.16    281.52 o
   7  19  15      488.84      328.84    337.36 o
  -6  20  15      165.65      286.86    275.13 o
  -4  20  15     5356.27     5332.76   1097.52 o
  -2  20  15     1850.24     1506.02    198.15 o
   0  20  15     1829.51     2639.47    247.86 o
   2  20  15     2249.32     2340.69    254.13 o
   4  20  15     5910.40     6223.16    288.84 o
   6  20  15       31.13      268.70    324.83 o
  -5  21  15      643.94      940.56    268.61 o
  -3  21  15     1479.61     2010.56    224.34 o
  -1  21  15    10702.71     9019.43    368.95 o
   1  21  15     3951.71     3887.22    260.79 o
   3  21  15     1226.54     1163.74    292.03 o
   5  21  15      455.79      491.79    308.36 o
  -6  22  15     4134.74     4517.79    313.49 o
  -4  22  15      219.96      751.87    433.85 o
  -2  22  15     8049.63     7721.66    201.15 o
   0  22  15    12174.40    11640.05    285.80 o
   2  22  15      177.26      185.50    287.85 o
   4  22  15      103.45      -49.70    300.22 o
   6  22  15     1220.48     1116.40    338.60 o
  -5  23  15     5318.26     6187.78    526.60 o
  -3  23  15     7887.79     8285.81    333.36 o
  -1  23  15      811.83      912.22    285.47 o
   1  23  15     6511.15     6521.25    249.13 o
   3  23  15    13433.10    12692.55    321.10 o
   5  23  15     1211.77     1092.32    311.64 o
  -6  24  15      923.44     1095.17    293.51 o
  -4  24  15     2060.26     2069.31    269.35 o
  -2  24  15     2686.86     1621.95    320.11 o
   0  24  15      651.73      467.24    277.34 o
   2  24  15     1682.97     1380.42    312.51 o
   4  24  15      496.37      277.49    307.46 o
   6  24  15       35.09      -37.70    340.46 o
  -5  25  15     1620.17     1866.31    261.35 o
  -3  25  15     5741.90     6130.60    348.79 o
  -1  25  15     2750.35     2539.13    312.32 o
   1  25  15     2864.41     3058.96    283.47 o
   3  25  15     3792.65     3765.14    306.09 o
   5  25  15     2482.94     2198.94    334.09 o
  -6  26  15     6473.02     7099.16    230.17 o
  -4  26  15     1557.23     1408.20    226.70 o
  -2  26  15     4600.55     4223.55    232.90 o
   0  26  15     2470.73     2440.36    272.06 o
   2  26  15     1720.15     1591.37    284.02 o
   4  26  15      846.35      720.22    332.10 o
  -7  27  15     5884.08     9346.18    310.60 o
  -5  27  15     2750.19     3101.11    236.97 o
  -3  27  15     1359.65     1189.72    232.30 o
  -1  27  15     9349.04     9030.48    309.91 o
   1  27  15     2852.20     3078.35    301.77 o
   3  27  15     1032.01      908.14    306.58 o
   5  27  15     1116.79     1090.43    343.79 o
  -6  28  15     9284.95     9700.16    239.96 o
  -4  28  15    10397.04    11353.26    244.33 o
  -2  28  15     2472.97     2514.22    308.77 o
   0  28  15      387.95      508.17    328.22 o
   2  28  15     9248.69     8698.90    311.57 o
   4  28  15     1729.62     2010.85    341.71 o
  -5  29  15     1394.38     1056.18    252.60 o
  -3  29  15     6870.15     6623.62    245.21 o
  -1  29  15       94.05      -74.64    337.87 o
   1  29  15     1172.30     1242.62    309.46 o
   3  29  15      709.30      424.19    350.07 o
  -6  30  15     2594.07     3037.83    257.39 o
  -4  30  15      865.57      668.77    254.32 o
  -2  30  15     2792.20     2643.06    350.55 o
   0  30  15     5706.30     5740.27    322.49 o
   2  30  15     3485.75     3351.41    338.56 o
   4  30  15     2205.83     1787.83    353.28 o
  -5  31  15     1168.40     1151.72    372.73 o
  -3  31  15     4815.34     5101.20    366.69 o
  -1  31  15      425.20      385.73    335.92 o
   1  31  15      254.13      173.97    322.14 o
   3  31  15       80.63      154.00    353.93 o
  -4  32  15     4190.93     4517.14    437.95 o
  -2  32  15      442.72      613.15    334.53 o
   0  32  15     7346.10     7521.27    340.65 o
   2  32  15       75.01      -28.16    342.21 o
  -5  33  15     1797.54     1740.38    382.87 o
  -3  33  15     5011.87     5160.86    371.18 o
  -1  33  15     1333.72      779.48    411.35 o
   1  33  15     4752.56     5195.32    370.77 o
   3  33  15     1890.60     1436.70    378.48 o
  -4  34  15     2581.61     2558.30    381.80 o
  -2  34  15      489.85      613.85    397.93 o
   0  34  15     1094.93      861.61    355.27 o
   2  34  15     1628.28     1452.03    349.94 o
  -3  35  15      437.45      304.08    406.85 o
  -1  35  15     1573.26     1195.92    362.91 o
   1  35  15     2038.46     2652.72    381.57 o
  -2  36  15     1180.91      800.66    413.43 o
   0  36  15       15.73      155.08    370.10 o
  -2   0  16     5414.03     5064.51    140.27 o
   0   0  16      385.12     1163.61    549.47 o
   2   0  16      601.61      462.34    204.55 o
   4   0  16     2513.25     2346.61    249.51 o
   6   0  16     1487.81     1468.90    298.84 o
   8   0  16     2339.07     2682.26    349.10 o
  -3   1  16     2154.96     2210.87     92.44 o
  -1   1  16     1372.65     1311.65    105.00 o
   1   1  16      464.39      397.09    101.52 o
   3   1  16     3057.83     2427.58    156.61 o
   5   1  16     6241.34     6467.79    190.22 o
   7   1  16     1487.06     1625.83    252.40 o
  -4   2  16      326.32      245.56    139.55 o
  -2   2  16      807.60     1011.55     99.58 o
   0   2  16    11122.92     9891.01    103.37 o
   2   2  16     4279.09     4126.52    223.83 o
   4   2  16     9430.62     9283.47    404.84 o
   6   2  16    10234.60    10102.72    426.29 o
   8   2  16      457.57      561.93    254.83 o
  -3   3  16     2546.22     2347.95     85.79 o
  -1   3  16      257.06      216.68    139.90 o
   1   3  16     5054.45     4413.77    116.22 o
   3   3  16     1175.97      975.90    153.69 o
   5   3  16     5228.80     5784.08    432.65 o
   7   3  16     4376.85     5042.25    235.62 o
  -4   4  16     3961.46     4105.61    144.56 o
  -2   4  16     4026.99     3967.35    123.58 o
   0   4  16     6380.06     6952.81    573.95 o
   2   4  16     1665.03     1648.68    147.07 o
   4   4  16     2837.96     2616.02    200.47 o
   6   4  16     2057.02     2192.20    204.26 o
  -3   5  16    16771.74    15545.78    206.14 o
  -1   5  16     6278.29     5467.49    610.38 o
   1   5  16      217.97       97.20    112.39 o
   3   5  16     2425.19     2502.38    281.69 o
   5   5  16     2814.88     2781.02    199.02 o
   7   5  16     1427.27     1382.34    245.04 o
  -4   6  16     2414.78     2431.22    164.62 o
  -2   6  16     6818.98     5909.62     99.65 o
   0   6  16     4182.91     3987.65    112.44 o
   2   6  16     1035.52     1095.42    155.64 o
   4   6  16     2794.36     2499.64    344.24 o
   6   6  16     4734.70     4133.13    211.52 o
  -5   7  16      359.31      114.50    191.99 o
  -3   7  16     4385.28     4195.88    168.54 o
  -1   7  16    21963.58    20723.66    773.32 o
   1   7  16    13066.70    12025.79    210.97 o
   3   7  16     1604.35     1684.08    169.71 o
   5   7  16     7956.63     8549.71    195.06 o
   7   7  16     4056.94     4188.01    329.98 o
  -4   8  16     2078.60     1665.92    197.39 o
  -2   8  16     2823.51     3261.96    133.03 o
   0   8  16      337.99      559.93    119.76 o
   2   8  16     2721.79     2896.53    157.56 o
   4   8  16      501.04      385.85    178.21 o
   6   8  16      204.05      124.04    222.85 o
  -5   9  16      503.94      440.83    210.78 o
  -3   9  16     2603.82     2455.62    190.63 o
  -1   9  16     8289.12     8100.98    111.75 o
   1   9  16    14965.80    14308.13    233.11 o
   3   9  16     1290.53     1129.97    164.79 o
   5   9  16     2711.95     3025.49    215.66 o
   7   9  16     1078.09     1314.63    239.81 o
  -6  10  16      235.71      379.15    217.69 o
  -4  10  16     4977.80     4347.93    226.36 o
  -2  10  16     2086.45     2185.19    102.96 o
   0  10  16     5293.48     6389.37    287.68 o
   2  10  16    10145.18     9937.56    169.50 o
   4  10  16     3341.41     3182.24    191.44 o
   6  10  16     3363.82     3448.59    234.59 o
  -5  11  16     1565.87     1510.44    219.08 o
  -3  11  16     6281.27     6823.24    223.86 o
  -1  11  16        9.73      187.30    160.20 o
   1  11  16      818.05     1060.17    121.70 o
   3  11  16      603.90      304.12    177.93 o
   5  11  16     2710.20     2766.59    316.81 o
   7  11  16      525.93      352.02    233.68 o
  -6  12  16     4150.10     4247.13    232.05 o
  -4  12  16     2256.74     1745.47    233.31 o
  -2  12  16     5372.83     7241.98   1273.47 o
   0  12  16    15841.50    15656.92    439.32 o
   2  12  16     3496.50     3911.04    178.16 o
   4  12  16     4562.96     4251.99    202.23 o
   6  12  16     4409.22     4135.26    229.66 o
  -5  13  16    11738.22    11551.25    240.83 o
  -3  13  16     3087.19     3041.57    214.71 o
  -1  13  16     1955.41     2288.12    114.29 o
   1  13  16     7283.94     7162.64    143.16 o
   3  13  16     9104.66     9240.33    183.11 o
   5  13  16     2464.64     2336.08    213.21 o
   7  13  16     1017.78      883.77    239.66 o
  -6  14  16      875.65      914.50    256.01 o
  -4  14  16     1418.24     1631.31    245.63 o
  -2  14  16     2271.48     4226.86   1042.90 o
   0  14  16     3956.95     3829.49    125.45 o
   2  14  16    12476.53    12772.80    193.15 o
   4  14  16     3073.96     2587.74    189.78 o
   6  14  16     1690.80     1610.62    303.80 o
  -5  15  16     1754.44     1534.98    217.58 o
  -3  15  16      116.57     3238.33   2053.73 o
  -1  15  16      506.61      736.14    176.45 o
   1  15  16     1589.76     1707.42    171.93 o
   3  15  16     6646.20     6664.48    169.82 o
   5  15  16     2128.97     2273.11    212.27 o
   7  15  16      472.57      658.30    256.53 o
  -6  16  16     4153.61     4096.88    260.16 o
  -4  16  16     1838.57     1452.63    239.45 o
  -2  16  16     5946.75     6253.89    561.23 o
   0  16  16      874.16      780.45    181.42 o
   2  16  16      350.18      251.78    168.69 o
   4  16  16     5262.34     4760.10    193.45 o
   6  16  16     1588.77     1668.46    225.11 o
  -7  17  16     3064.27     4007.80    263.03 o
  -5  17  16     3811.49     4170.36    256.55 o
  -3  17  16       18.02      877.68    745.51 o
  -1  17  16     9058.33     8929.25    188.37 o
   1  17  16     4337.13     3465.56    246.12 o
   3  17  16      577.27      420.29    201.10 o
   5  17  16     3767.49     3845.71    209.83 o
  -6  18  16     6036.42     6202.31    274.97 o
  -4  18  16      132.80      200.98    243.40 o
  -2  18  16     5470.73     5228.80    641.76 o
   0  18  16     5268.32     5192.40    237.84 o
   2  18  16     8084.90     6931.34    267.68 o
   4  18  16     3537.87     3514.93    195.31 o
   6  18  16     3401.28     3310.69    228.74 o
  -7  19  16     3084.05     3155.80    277.78 o
  -5  19  16     2876.48     3556.30    258.86 o
  -3  19  16     7604.36     7525.01    362.65 o
  -1  19  16      240.13      -85.20    264.82 o
   1  19  16     4205.05     3751.01    261.46 o
   3  19  16    11596.12    11610.95    309.85 o
   5  19  16     5430.27     6078.86    315.95 o
  -6  20  16     3496.62     3608.19    284.38 o
  -4  20  16      530.67     1733.23    853.05 o
  -2  20  16      506.82      212.14    216.23 o
   0  20  16     4865.68     4466.02    241.99 o
   2  20  16      812.36      815.24    278.63 o
   4  20  16      469.88      154.90    287.04 o
   6  20  16     1892.58     1668.50    339.51 o
  -7  21  16     3172.06     3637.15    318.88 o
  -5  21  16      138.37      274.49    285.27 o
  -3  21  16     1434.71     1335.60    422.32 o
  -1  21  16     3398.15     2642.07    303.63 o
   1  21  16      400.08      188.78    283.19 o
   3  21  16      272.02      200.32    305.08 o
   5  21  16     1038.50     1096.27    327.46 o
  -6  22  16     1935.30     1885.91    317.34 o
  -4  22  16      325.27      978.71    488.59 o
  -2  22  16     4221.89     3974.43    223.62 o
   0  22  16     3138.54     3348.60    265.65 o
   2  22  16     2350.22     2106.15    281.04 o
   4  22  16     3513.14     3416.83    315.66 o
   6  22  16      844.39      803.55    356.08 o
  -7  23  16     1561.20     1922.95    314.27 o
  -5  23  16     7259.46     7704.84    547.76 o
  -3  23  16     1253.21     1343.04    216.30 o
  -1  23  16     1798.96     2010.03    260.26 o
   1  23  16      880.44      654.72    273.63 o
   3  23  16     2021.63     1853.37    287.72 o
   5  23  16      110.28      238.92    352.33 o
  -6  24  16     5424.14     5742.49    314.04 o
  -4  24  16     5925.70     6419.42    236.91 o
  -2  24  16     6286.35     6237.16    364.25 o
   0  24  16     1135.73      825.95    278.19 o
   2  24  16     5854.82     5518.12    295.03 o
   4  24  16     7520.47     8161.94    311.35 o
  -7  25  16      695.39      913.53    327.49 o
  -5  25  16      834.50     1454.52    225.47 o
  -3  25  16      702.33      631.12    234.20 o
  -1  25  16     3096.67     3063.09    286.69 o
   1  25  16      790.34     1135.87    303.21 o
   3  25  16      625.15      572.64    313.93 o
   5  25  16      322.81      264.32    354.65 o
  -6  26  16     3240.77     4094.42    780.42 o
  -4  26  16     1893.37     1940.08    245.84 o
  -2  26  16      249.43       43.91    317.89 o
   0  26  16     3910.42     3781.58    293.71 o
   2  26  16      177.98       40.77    296.71 o
   4  26  16      992.96      711.39    346.97 o
  -5  27  16     4035.79     4525.37    239.29 o
  -3  27  16     6166.84     6167.70    249.52 o
  -1  27  16      136.03     -119.85    313.68 o
   1  27  16     4915.44     5284.04    298.33 o
   3  27  16      892.43      455.02    336.94 o
  -6  28  16     2262.16     3070.05    370.46 o
  -4  28  16      805.85      812.27    262.74 o
  -2  28  16     2212.39     1924.01    335.60 o
   0  28  16     2597.53     2440.98    304.51 o
   2  28  16      117.61        9.49    342.93 o
   4  28  16       19.51       25.03    366.89 o
  -5  29  16     3886.70     4256.74    256.47 o
  -3  29  16     2953.63     2377.16    302.45 o
  -1  29  16     2126.08     1635.83    352.08 o
   1  29  16     3310.43     3353.40    323.41 o
   3  29  16     4559.70     4705.16    336.62 o
  -4  30  16      147.71     -171.12    268.11 o
  -2  30  16      658.32      516.58    328.98 o
   0  30  16     1999.15     2351.62    317.60 o
   2  30  16     1255.56     1090.37    355.75 o
  -5  31  16     3079.94     3095.51    266.09 o
  -3  31  16       38.15       80.74    360.10 o
  -1  31  16     1990.43     1735.73    373.06 o
   1  31  16     4466.24     5255.12    352.37 o
   3  31  16      666.34      544.04    351.34 o
  -4  32  16     3153.39     3349.36    277.36 o
  -2  32  16     4599.06     4222.02    382.01 o
   0  32  16       43.10     -120.52    353.76 o
   2  32  16     3179.80     3561.64    347.87 o
  -3  33  16     4527.48     4863.43    365.42 o
  -1  33  16       92.54       88.79    378.11 o
   1  33  16      978.80     1391.15    360.87 o
  -2  34  16      448.43      149.53    376.45 o
   0  34  16      620.59      779.20    368.81 o
  -1  35  16      653.05      436.51    422.82 o
  -3   1  17     2126.24     1916.17    100.47 o
  -1   1  17     2487.67     2760.34    472.62 o
   1   1  17     6215.17     5871.57    106.85 o
   3   1  17     3104.13     2800.78    157.55 o
   5   1  17     2170.38     2315.84    241.50 o
   7   1  17     1455.59     1442.95    236.22 o
  -2   2  17     4832.29     4395.55    142.94 o
   0   2  17     5593.38     5480.74    183.69 o
   2   2  17     1546.32     1092.11    157.42 o
   4   2  17     5410.86     5328.24    187.07 o
   6   2  17    11501.08    11695.25    229.50 o
  -3   3  17     3140.10     2885.23    155.61 o
  -1   3  17     3939.66     4305.54    684.73 o
   1   3  17    15259.49    15157.47    189.88 o
   3   3  17      358.40      219.83    163.28 o
   5   3  17    15999.98    16818.84    349.57 o
   7   3  17     6575.22     7168.03    242.22 o
  -4   4  17     2297.39     2735.51    158.12 o
  -2   4  17     4775.47     5120.16    115.47 o
   0   4  17     2074.49     4071.24   1197.02 o
   2   4  17     4654.82     4326.27    152.56 o
   4   4  17     6445.83     6249.66    410.16 o
   6   4  17      429.07      259.75    214.18 o
  -3   5  17     2759.05     3300.27    170.99 o
  -1   5  17     2348.11     2898.53    472.89 o
   1   5  17     1388.83     1189.95    113.50 o
   3   5  17       78.93       34.83    168.49 o
   5   5  17      304.00      260.78    201.78 o
   7   5  17      228.43        0.21    237.81 o
  -4   6  17      100.87      140.78    164.74 o
  -2   6  17     4186.43     3748.33    122.71 o
   0   6  17     5505.37     5561.28    420.07 o
   2   6  17     8086.05     7739.56    339.50 o
   4   6  17     2126.51     1991.71    187.61 o
   6   6  17     3554.09     3401.76    225.59 o
  -3   7  17     4586.17     4277.74    164.05 o
  -1   7  17     2504.82     3029.28    214.34 o
   1   7  17     3231.90     3219.17    125.50 o
   3   7  17     1637.04     1569.94    172.88 o
   5   7  17     1836.18     1766.02    201.69 o
   7   7  17     5144.07     5144.41    243.41 o
  -4   8  17     1968.26     2016.01    180.77 o
  -2   8  17     4949.62     4453.83    114.61 o
   0   8  17    24116.34    24481.25    334.60 o
   2   8  17     4262.15     4067.88    160.09 o
   4   8  17     6188.38     5830.34    480.09 o
   6   8  17     3709.63     3913.64    330.39 o
  -5   9  17     1113.21      969.12    206.40 o
  -3   9  17     7048.43     6695.93    200.32 o
  -1   9  17     1768.37     1293.85    254.90 o
   1   9  17     3171.98     3055.40    116.35 o
   3   9  17     4253.32     4643.57    165.88 o
   5   9  17     1996.13     1630.20    202.83 o
   7   9  17      469.88      267.74    247.15 o
  -4  10  17      468.41      288.43    229.54 o
  -2  10  17     2696.83     3282.26    947.58 o
   0  10  17        1.90      -37.18    124.52 o
   2  10  17     7315.42     6748.71    166.18 o
   4  10  17     1713.40     1719.42    195.05 o
   6  10  17      261.68      278.69    237.75 o
  -5  11  17     3818.83     4152.48    227.30 o
  -3  11  17      517.08      625.66    210.64 o
  -1  11  17     7058.88     6858.48    123.09 o
   1  11  17     8436.78     8189.65    170.43 o
   3  11  17      781.16      757.91    234.55 o
   5  11  17      372.59      436.47    213.48 o
   7  11  17     1188.47     1360.26    262.18 o
  -4  12  17     2182.26     1792.29    228.13 o
  -2  12  17     2179.54     3238.53    697.18 o
   0  12  17      594.75      519.92    127.94 o
   2  12  17    10214.41    10439.17    620.93 o
   4  12  17     2827.99     2793.18    207.53 o
   6  12  17      754.24      833.51    233.04 o
  -5  13  17      499.50      788.47    240.92 o
  -3  13  17     3953.33     4621.68    230.56 o
  -1  13  17     5168.60     5424.73    118.74 o
   1  13  17     8794.91    10025.22    130.70 o
   3  13  17     3700.15     4214.59    192.50 o
   5  13  17     7842.70     7803.32    310.24 o
  -6  14  17     2360.26     2384.30    251.81 o
  -4  14  17      303.64      312.60    246.29 o
  -2  14  17     3073.51     3588.44    523.57 o
   0  14  17      525.70      354.40    161.28 o
   2  14  17    11206.57    10206.97    182.81 o
   4  14  17     1993.86     2010.41    206.51 o
   6  14  17     2442.19     2433.54    218.58 o
  -5  15  17     3253.16     3547.45    255.92 o
  -3  15  17     1546.00     3111.10   1193.68 o
[truncated: 48,710 more chars]
